# Supplementary material for: Testing the utility of GPT for title and abstract screening in environmental systematic evidence synthesis
Source: Environ Evid. 2025 Apr 23;14:7. doi: 10.1186/s13750-025-00360-x (PMC12016299; doi:10.1186/s13750-025-00360-x)
Supplement: Supplementary file 1 — Supplementary Material 1 [file 13750_2025_360_MOESM1_ESM.xlsx]

## Sheet: Contents SI
	Sheet	Explanation
	Glossary	Glossary explaining key terms in the paper
	Methodological details	Contains the text explaining the methodological detials in this supplementary Information
	Table S1	Format of excel input tables exported from Eppi-review software
	Figure S1	Figure S1, Illustration of Type 1 and Tyep 2 errors
	Box S1	Python scrip
	Box S2	Prompt used calling the LLM
	GPT-3.5-0301	Results from model GPT-3.5-0301
	GPT-3.5-0613	Results from model GPT-3.5-0613
	GPT-4-1106	Results from model GPT-4-1106
	Records with missing abstracts	Records due to missing or corrupt abstracts, see main text
	Figure 1	Calculations for Figure 1
	Figure 2	Panel of figurs from individual results sheet to create Figure 2

## Sheet: Figure S1
	Figure S1. Type I and II Errors, True Positive, True negative and hypothesis tested

## Sheet: Table S1
	Table S1. Format of excel input tables storing title and abstract data for screening as well as additional meta data from the Eppi-Review software used to manage the systematic review.
	Item ID	Short Title	Title	Year	Abstract [A few words shown]
	82987943	Song (2017)	Traction control-integrated energy management strategy for all-wheel-drive plug-in hybrid electric vehicle	2017	Plug-in hybrid electric vehicle is one of the potential candidate…
	82987944	Samaie (2020)	Environmental sustainability policy on plug-in hybrid electric vehicle penetration utilizing fuzzy TOPSIS and game theory	2020	In this paper, environmental policymaking based on sustainable development was evaluated...
	82987945	Wang (2020)	Energy management of plug-in hybrid electric vehicle based on trip characteristic prediction	2020	In the research regarding plug-in hybrid electric vehicle energy management strategies...

## Sheet: Box S1
	Box S1. Python script used to access the Chat GPT API. To function, this requires an OpenAI API access and KEY and system prompt stored in a plain text files, as well as excel table(s) with input data.

## Sheet: Box S2
	Box S2, Prompt fed to the model as system prompt defining the role of the Large Language Model. The text is placed in a plain text file named “system_prompt.txt” and loaded by the python script in Box S1

## Sheet: GPT-3.5-0301
																Certainty threshold	0					True Positive + False Positive. All records included by model.	11984	11977	11969	10842	8096	6570	6122	3845	2316	230	5			Error given human screening after Title and Abstract screening stage													Error given human screening after Title and Abstract screening stage
		No Studies					No included in screening	No included final								AVERAGE	AVERAGE		Controll of API CALL	Controll of merged batches			GPT SCREENING TRUE = INCLUDE H1 true instead of H0													Type II Error, False Negative (FN). ChatGPT Excluded H0 not rejected, but Researcher Included. H0 was false H1 true instead. The worse error to make													Type I error, False positive (FP) ChatGPT Included. H0 rejected in favor of H1. Researcher Excluded H0 was true. Not the problematic error to make.
		11984					446	134								0.517123	0.81104		OK	OK		True Negative + False Negative. All records excluded by model.	0	7	15	1142	3888	5414	5862	8139	9668	11754	11979		Type II Errors, False Negative. Excluded but wrong decision.	Type I Errors, False positive. Included but wrong decision	0	0	3	29	47	55	119	214	413	446		Type I Errors, False positive. Included but wrong decision.	11538
Batch	Iterator	Item ID	Short Title	Title	Year	Abstract	HUMAN_SCR_TITLE_ABSTRACT	HUMAN_SCR_FINAL_SET	RemoveCorruptAbstracts		Item ID	Short Title	Title	Year	Abstract	Assessment	Certainty	Explanation	API_CALL_STATUS	ITEM_ID CHECK			0	0.1	0.2	0.3	0.4	0.5	0.6	0.7	0.8	0.9	1			0	0.1	0.2	0.3	0.4	0.5	0.6	0.7	0.8	0.9	1			0
1	0	82987943	Song (2017)	Traction control-integrated energy management strategy for all-wheel-drive plug-in hybrid electric vehicle	2017	Plug-in hybrid electric vehicle is one of the potential candidates to tackle the stringent fuel economy standards. Many previous studies focus on optimal fuel economy by coordinating primary power source and assistant power source in plug-in hybrid electric vehicles, which usually neglects vehicle dynamic performance. All-wheel-drive plug-in hybrid electric vehicle has advantages both in fuel eco…	FALSE	FALSE	FALSE		82987943	Song (2017)	Traction control-integrated energy management strategy for all-wheel-drive plug-in hybrid electric vehicle	2017	Plug-in hybrid electric vehicle is one of the potential candidates to tackle the stringent fuel economy standards. Many previous studies focus on optimal fuel economy by coordinating primary power source and assistant power source in plug-in hybrid electric vehicles, which usually neglects vehicle dynamic performance. All-wheel-drive plug-in hybrid electric vehicle has advantages both in fuel eco…	0.4	0.8	The title and abstract suggest that the study focuses on an energy management strategy for an all-wheel-drive plug-in hybrid electric vehicle. While the study may touch on charging infrastructure, it does not seem to be the primary focus of the study. The eligibility criteria for the review require studies that specifically quantify the charging infrastructure demand for a given area or context, …	Done	OK			TRUE	TRUE	TRUE	TRUE	TRUE	FALSE	FALSE	FALSE	FALSE	FALSE	FALSE			FALSE	FALSE	FALSE	FALSE	FALSE	FALSE	FALSE	FALSE	FALSE	FALSE	FALSE			TRUE
1	1	82987944	Samaie (2020)	Environmental sustainability policy on plug-in hybrid electric vehicle penetration utilizing fuzzy TOPSIS and game theory	2020	In this paper, environmental policymaking based on sustainable development was evaluated in Tehran to increase the penetration of plug-in hybrid electric vehicles. First, different aspects of sustainable development, including the environmental, economic, social, and technical aspects of Tehran's vehicles from 2002 to 2018, were examined through the extended sustainable development model. The mod…	FALSE	FALSE	FALSE		82987944	Samaie (2020)	Environmental sustainability policy on plug-in hybrid electric vehicle penetration utilizing fuzzy TOPSIS and game theory	2020	In this paper, environmental policymaking based on sustainable development was evaluated in Tehran to increase the penetration of plug-in hybrid electric vehicles. First, different aspects of sustainable development, including the environmental, economic, social, and technical aspects of Tehran's vehicles from 2002 to 2018, were examined through the extended sustainable development model. The mod…	0.5	0.8	The paper seems to focus on policymaking for increasing the penetration of plug-in hybrid electric vehicles in Tehran based on sustainable development. While the paper may provide some insights into policy indices for the development of charging infrastructure, it is unclear if it meets all the eligibility criteria for the systematic review. The abstract lacks information on the study design and …	Done	OK			TRUE	TRUE	TRUE	TRUE	TRUE	TRUE	FALSE	FALSE	FALSE	FALSE	FALSE			FALSE	FALSE	FALSE	FALSE	FALSE	FALSE	FALSE	FALSE	FALSE	FALSE	FALSE			TRUE
1	2	82987945	Wang (2020)	Energy management of plug-in hybrid electric vehicle based on trip characteristic prediction	2020	In the research regarding plug-in hybrid electric vehicle energy management strategies, the use of global positioning system and intelligent transportation system information to optimize control strategy will be the future trend, and this is relatively scarce in the existing researches. Therefore, an adaptive energy management strategy of plug-in hybrid electric vehicle based on trip characterist…	FALSE	FALSE	FALSE		82987945	Wang (2020)	Energy management of plug-in hybrid electric vehicle based on trip characteristic prediction	2020	In the research regarding plug-in hybrid electric vehicle energy management strategies, the use of global positioning system and intelligent transportation system information to optimize control strategy will be the future trend, and this is relatively scarce in the existing researches. Therefore, an adaptive energy management strategy of plug-in hybrid electric vehicle based on trip characterist…	0.4	0.8	The paper focuses on energy management strategies for plug-in hybrid electric vehicles based on trip characteristic prediction. While the paper may provide insights into energy management strategies, it does not directly address the primary review question of charging infrastructure needs across different types of vehicles and users. However, the paper may be relevant to the secondary question of…	Done	OK			TRUE	TRUE	TRUE	TRUE	TRUE	FALSE	FALSE	FALSE	FALSE	FALSE	FALSE			FALSE	FALSE	FALSE	FALSE	FALSE	FALSE	FALSE	FALSE	FALSE	FALSE	FALSE			TRUE
1	3	82987946	Caramia (2019)	Probabilistic Harmonic Analysis for Waveform Distortion Assessment of Low Voltage Distribution Systems with Plug-in Hybrid Electric Vehicles	2019	In this paper, a probabilistic direct method to assess the waveform distortion levels of low voltage distribution systems including plug-in hybrid electric vehicles charging stations is proposed. The method takes into account uncertainties in number of vehicles being charged, charging voltage and current levels, power battery status and capacity:, and charging time duration. Numerical application…	FALSE	FALSE	FALSE		82987946	Caramia (2019)	Probabilistic Harmonic Analysis for Waveform Distortion Assessment of Low Voltage Distribution Systems with Plug-in Hybrid Electric Vehicles	2019	In this paper, a probabilistic direct method to assess the waveform distortion levels of low voltage distribution systems including plug-in hybrid electric vehicles charging stations is proposed. The method takes into account uncertainties in number of vehicles being charged, charging voltage and current levels, power battery status and capacity:, and charging time duration. Numerical application…	0.8	0.9	The paper proposes a method to assess waveform distortion levels of low voltage distribution systems with plug-in hybrid electric vehicles, which is relevant to the primary review question. The paper also considers uncertainties in various factors, which is a positive aspect. However, the paper focuses on a specific aspect of charging infrastructure and does not explicitly state the type of charg…	Done	OK			TRUE	TRUE	TRUE	TRUE	TRUE	TRUE	TRUE	TRUE	TRUE	FALSE	FALSE			FALSE	FALSE	FALSE	FALSE	FALSE	FALSE	FALSE	FALSE	FALSE	FALSE	FALSE			TRUE
1	4	82987947	Hasankhani (2021)	Day-Ahead Optimal Management of Plug-in Hybrid Electric Vehicles in Smart Homes Considering Uncertainties	2021	The plug-in hybrid electric vehicles (PHEVs) integration into the electrical network introduces new challenges and opportunities for operators and PHEV owners. On the one hand, PHEVs can decrease environmental pollution. On the other hand, the high penetration of PHEVs in the network without charging management causes harmonics, voltage instability, and increased network problems. In this study, …	FALSE	FALSE	FALSE		82987947	Hasankhani (2021)	Day-Ahead Optimal Management of Plug-in Hybrid Electric Vehicles in Smart Homes Considering Uncertainties	2021	The plug-in hybrid electric vehicles (PHEVs) integration into the electrical network introduces new challenges and opportunities for operators and PHEV owners. On the one hand, PHEVs can decrease environmental pollution. On the other hand, the high penetration of PHEVs in the network without charging management causes harmonics, voltage instability, and increased network problems. In this study, …	0.6	0.8	The study seems to focus on a charging management algorithm for PHEVs, which is relevant to the review question. However, the focus is on cost minimization and demand curve flattening, which may not directly address the charging infrastructure needs for different types of vehicles and users. The abstract lacks information on the study design and the specific outcomes related to the review questio…	Done	OK			TRUE	TRUE	TRUE	TRUE	TRUE	TRUE	TRUE	FALSE	FALSE	FALSE	FALSE			FALSE	FALSE	FALSE	FALSE	FALSE	FALSE	FALSE	FALSE	FALSE	FALSE	FALSE			TRUE
1	5	82987948	Li (2022)	Electrothermal Dynamics-Conscious Many-Objective Modular Design for Power-Split Plug-in Hybrid Electric Vehicles	2022	This article proposes an improved modular design methodology of a power-split plug-in hybrid electric vehicle (PHEV) that introduces an advanced electro-thermal coupled model and a temperature-related subobjective to simultaneously reveal battery thermal and electrical dynamics in the modular design. Considering to provide customers with more optimal configuration solutions, a Pareto-augmented co…	FALSE	FALSE	FALSE		82987948	Li (2022)	Electrothermal Dynamics-Conscious Many-Objective Modular Design for Power-Split Plug-in Hybrid Electric Vehicles	2022	This article proposes an improved modular design methodology of a power-split plug-in hybrid electric vehicle (PHEV) that introduces an advanced electro-thermal coupled model and a temperature-related subobjective to simultaneously reveal battery thermal and electrical dynamics in the modular design. Considering to provide customers with more optimal configuration solutions, a Pareto-augmented co…	0.2	0.8	The article proposes a methodology for modular design of a power-split PHEV, but it does not focus on charging infrastructure needs or demand estimation. The abstract mentions battery thermal and electrical dynamics, but it is not clear how this relates to charging infrastructure.	Done	OK			TRUE	TRUE	TRUE	FALSE	FALSE	FALSE	FALSE	FALSE	FALSE	FALSE	FALSE			FALSE	FALSE	FALSE	FALSE	FALSE	FALSE	FALSE	FALSE	FALSE	FALSE	FALSE			TRUE
1	6	82987949	Klein (2020)	Home charging and electric vehicle diffusion: Agent-based simulation using choice-based conjoint data	2020	Electric vehicles offer the potential of climate-friendly driving and have received more and more attention in diffusion research recently. However, the effect of the availability of home charging options on the market potential of electric vehicles has not been targeted in detail in the diffusion process so far, although it represents a beneficial differentiation to conventional vehicles. Theref…	FALSE	FALSE	FALSE		82987949	Klein (2020)	Home charging and electric vehicle diffusion: Agent-based simulation using choice-based conjoint data	2020	Electric vehicles offer the potential of climate-friendly driving and have received more and more attention in diffusion research recently. However, the effect of the availability of home charging options on the market potential of electric vehicles has not been targeted in detail in the diffusion process so far, although it represents a beneficial differentiation to conventional vehicles. Theref…	0.8	0.9	The title and abstract suggest that the study investigates the effect of home charging options on the market potential of electric vehicles, which is relevant to the primary review question. The study also considers different types of vehicles and charging strategies, which are eligible interventions. However, the study focuses on the German market, which may limit its generalizability to other c…	Done	OK			TRUE	TRUE	TRUE	TRUE	TRUE	TRUE	TRUE	TRUE	TRUE	FALSE	FALSE			FALSE	FALSE	FALSE	FALSE	FALSE	FALSE	FALSE	FALSE	FALSE	FALSE	FALSE			TRUE
1	7	82987950	Hamidi (2017)	Myopic real-time decentralized charging management of plug-in hybrid electric vehicles	2017	This, paper proposes a decentralized control algorithm for charging management of Plug-in Hybrid Electric Vehicles (PHEVs) in distribution networks. The objectives of the proposed control algorithm are to mitigate PHEV integration challenges (e.g., over-currents and under-voltages in distribution networks) and to reduce the charging costs of PHEVs. The proposed algorithm adjusts the charging rate…	FALSE	FALSE	FALSE		82987950	Hamidi (2017)	Myopic real-time decentralized charging management of plug-in hybrid electric vehicles	2017	This, paper proposes a decentralized control algorithm for charging management of Plug-in Hybrid Electric Vehicles (PHEVs) in distribution networks. The objectives of the proposed control algorithm are to mitigate PHEV integration challenges (e.g., over-currents and under-voltages in distribution networks) and to reduce the charging costs of PHEVs. The proposed algorithm adjusts the charging rate…	0.3	0.8	The paper proposes a decentralized control algorithm for charging management of PHEVs in distribution networks. Although the paper discusses charging management, it does not specifically address the charging infrastructure needs for different types of vehicles and user needs, which is the primary question of the review. The paper is not a good match for the review, but the certainty is relatively…	Done	OK			TRUE	TRUE	TRUE	TRUE	FALSE	FALSE	FALSE	FALSE	FALSE	FALSE	FALSE			FALSE	FALSE	FALSE	FALSE	FALSE	FALSE	FALSE	FALSE	FALSE	FALSE	FALSE			TRUE
1	8	82987951	Kheradmand-Khanekehdani (2018)	Well-being analysis of distribution network in the presence of electric vehicles	2018	Environmental concerns, limitations of fossil fuels and their pollution are among the most important challenges of societies today. To overcome these challenges, the penetration rate of electric vehicles and renewable energy resources has highly increased. But the use of plug-in hybrid electric vehicles with unmanaged charging exerts a negative impact on the electric grid reliability. The current…	FALSE	FALSE	FALSE		82987951	Kheradmand-Khanekehdani (2018)	Well-being analysis of distribution network in the presence of electric vehicles	2018	Environmental concerns, limitations of fossil fuels and their pollution are among the most important challenges of societies today. To overcome these challenges, the penetration rate of electric vehicles and renewable energy resources has highly increased. But the use of plug-in hybrid electric vehicles with unmanaged charging exerts a negative impact on the electric grid reliability. The current…	0.8	0.9	The title and abstract suggest that the study investigates the impact of plug-in hybrid electric vehicles on the reliability of the distribution grid and proposes a method for managing the charging and power injection to the grid. The study seems to be relevant to the primary review question and meets the eligibility criteria. However, further assessment is needed to determine if the study provid…	Done	OK			TRUE	TRUE	TRUE	TRUE	TRUE	TRUE	TRUE	TRUE	TRUE	FALSE	FALSE			FALSE	FALSE	FALSE	FALSE	FALSE	FALSE	FALSE	FALSE	FALSE	FALSE	FALSE			TRUE
1	9	82987952	Chau (2017)	Drive Mode Optimization and Path Planning for Plug-In Hybrid Electric Vehicles	2017	Drive modes are driver-selectable pre-set configurations of powertrain and certain vehicle parameters. Plug-in hybrid electric vehicles typically feature the special options of drive modes that can affect the hybrid energy source management system; for example, electric vehicle mode (which draws fully on battery) and charge sustaining mode (which utilizes internal combustion engine to charge the …	FALSE	FALSE	FALSE		82987952	Chau (2017)	Drive Mode Optimization and Path Planning for Plug-In Hybrid Electric Vehicles	2017	Drive modes are driver-selectable pre-set configurations of powertrain and certain vehicle parameters. Plug-in hybrid electric vehicles typically feature the special options of drive modes that can affect the hybrid energy source management system; for example, electric vehicle mode (which draws fully on battery) and charge sustaining mode (which utilizes internal combustion engine to charge the …	0.6	0.8	The paper seems to focus on optimization of drive modes for plug-in hybrid electric vehicles, which is not directly related to the primary review question of charging infrastructure needs for different types of vehicles and users. However, the paper may provide some insights into the energy management of hybrid vehicles, which could be relevant to the review. The certainty is relatively high as t…	Done	OK			TRUE	TRUE	TRUE	TRUE	TRUE	TRUE	TRUE	FALSE	FALSE	FALSE	FALSE			FALSE	FALSE	FALSE	FALSE	FALSE	FALSE	FALSE	FALSE	FALSE	FALSE	FALSE			TRUE
1	10	82987953	Singh (2021)	Operation of a grid-connected AC microgrid in presence of Plug-in hybrid electric vehicle, price, load and generation uncertainties	2021	Integration of distributed generation, including renewable power sources, is becoming increasingly commonplace at the distribution level to address issues like depleting fossil fuel reserves and greenhouse gas emissions. Moreover, a shift from fossil fuel-based vehicles to electric vehicles is also becoming a global phenomenon. Variability and uncertainties of renewable sources and penetration of…	FALSE	FALSE	FALSE		82987953	Singh (2021)	Operation of a grid-connected AC microgrid in presence of Plug-in hybrid electric vehicle, price, load and generation uncertainties	2021	Integration of distributed generation, including renewable power sources, is becoming increasingly commonplace at the distribution level to address issues like depleting fossil fuel reserves and greenhouse gas emissions. Moreover, a shift from fossil fuel-based vehicles to electric vehicles is also becoming a global phenomenon. Variability and uncertainties of renewable sources and penetration of…	0.6	0.8	The paper seems to address the primary research question of the review, as it discusses the operation of a microgrid with distributed generation and plug-in hybrid electric vehicle charging load. However, it is unclear if the paper explicitly quantifies the charging infrastructure need estimations for different vehicle types and user groups, which is one of the eligibility criteria. The certainty…	Done	OK			TRUE	TRUE	TRUE	TRUE	TRUE	TRUE	TRUE	FALSE	FALSE	FALSE	FALSE			FALSE	FALSE	FALSE	FALSE	FALSE	FALSE	FALSE	FALSE	FALSE	FALSE	FALSE			TRUE
1	11	82987954	Neves (2019)	Technological progress and other factors behind the adoption of electric vehicles: Empirical evidence for EU countries	2019	This paper aims to analyse the factors supporting the transition to new forms of mobility, namely Electric Vehicles (EV). For a deep understanding of these effects, we analysed EV, by dividing them into individual Battery Electric Vehicles (BEV), which are 100% electric, and Plug-in Hybrid Electric Vehicles (PHEV). The factors examined include: policy, social, economic, environmental, and technic…	FALSE	FALSE	FALSE		82987954	Neves (2019)	Technological progress and other factors behind the adoption of electric vehicles: Empirical evidence for EU countries	2019	This paper aims to analyse the factors supporting the transition to new forms of mobility, namely Electric Vehicles (EV). For a deep understanding of these effects, we analysed EV, by dividing them into individual Battery Electric Vehicles (BEV), which are 100% electric, and Plug-in Hybrid Electric Vehicles (PHEV). The factors examined include: policy, social, economic, environmental, and technic…	0.8	0.9	The paper seems to focus on the factors supporting the transition to EVs, which is relevant to the primary review question. The paper also examines the impact of policies, social, economic, environmental, and technical factors, which are relevant to the secondary questions. However, the paper seems to focus on the adoption of EVs in EU countries only, which may limit its generalizability to other…	Done	OK			TRUE	TRUE	TRUE	TRUE	TRUE	TRUE	TRUE	TRUE	TRUE	FALSE	FALSE			FALSE	FALSE	FALSE	FALSE	FALSE	FALSE	FALSE	FALSE	FALSE	FALSE	FALSE			TRUE
1	12	82987955	Fathabadi (2018)	Plug-In Hybrid Electric Vehicles: Replacing Internal Combustion Engine With Clean and Renewable Energy Based Auxiliary Power Sources	2018	A plug-in hybrid electric vehicle (PHEV) uses an internal combustion engine to extend its cruising range, and to produce the electric power needed to be supplied to its electric motor when the charge level of the vehicle's battery becomes low and reaches a predetermined state of charge (SOC). This paper provides a better solution by replacing the internal combustion engine of a PHEV with a small-…	FALSE	FALSE	FALSE		82987955	Fathabadi (2018)	Plug-In Hybrid Electric Vehicles: Replacing Internal Combustion Engine With Clean and Renewable Energy Based Auxiliary Power Sources	2018	A plug-in hybrid electric vehicle (PHEV) uses an internal combustion engine to extend its cruising range, and to produce the electric power needed to be supplied to its electric motor when the charge level of the vehicle's battery becomes low and reaches a predetermined state of charge (SOC). This paper provides a better solution by replacing the internal combustion engine of a PHEV with a small-…	0.4	0.7	While the paper proposes a novel battery/PV/wind hybrid power source for PHEVs, it does not specifically address the primary review question of what evidence exists on the charging infrastructure needs across different types of vehicles and users. Additionally, the study focuses on a specific intervention (replacing the internal combustion engine with a hybrid power source) and does not provide e…	Done	OK			TRUE	TRUE	TRUE	TRUE	TRUE	FALSE	FALSE	FALSE	FALSE	FALSE	FALSE			FALSE	FALSE	FALSE	FALSE	FALSE	FALSE	FALSE	FALSE	FALSE	FALSE	FALSE			TRUE
1	13	82987956	Suganya (2018)	Smart utilization of renewable energy sources in a microgrid system integrated with plug-in hybrid electric vehicles	2018	Mass roll-out of plug-in hybrid electric vehicles (PHEVs) and significant penetration of renewable energy sources in distribution system play a major role in delivering low carbon environment. However, placing and utilizing these units randomly result in overloading, increased power loss, and reduced voltage profile. This paper responds to these technical challenges by using a strategic placement…	FALSE	FALSE	FALSE		82987956	Suganya (2018)	Smart utilization of renewable energy sources in a microgrid system integrated with plug-in hybrid electric vehicles	2018	Mass roll-out of plug-in hybrid electric vehicles (PHEVs) and significant penetration of renewable energy sources in distribution system play a major role in delivering low carbon environment. However, placing and utilizing these units randomly result in overloading, increased power loss, and reduced voltage profile. This paper responds to these technical challenges by using a strategic placement…	0.4	0.8	The paper seems to address the integration of PHEVs and renewable energy sources in a microgrid system, which is relevant to the review question. However, the focus is on a specific technical challenge and solution, and it is unclear if the paper provides evidence on charging infrastructure needs for different types of vehicles and users.	Done	OK			TRUE	TRUE	TRUE	TRUE	TRUE	FALSE	FALSE	FALSE	FALSE	FALSE	FALSE			FALSE	FALSE	FALSE	FALSE	FALSE	FALSE	FALSE	FALSE	FALSE	FALSE	FALSE			TRUE
1	14	82987957	Hu (2017)	Charging, power management, and battery degradation mitigation in plug-in hybrid electric vehicles: A unified cost-optimal approach	2017	Holistic energy management of plug-in hybrid electric vehicles (PHEVs) in smart grid environment constitutes an enormous control challenge. This paper responds to this challenge by investigating the interactions among three important control tasks, i.e., charging, on-road power management, and battery degradation mitigation, in PHEVs. Three notable original contributions distinguish our work from…	FALSE	FALSE	FALSE		82987957	Hu (2017)	Charging, power management, and battery degradation mitigation in plug-in hybrid electric vehicles: A unified cost-optimal approach	2017	Holistic energy management of plug-in hybrid electric vehicles (PHEVs) in smart grid environment constitutes an enormous control challenge. This paper responds to this challenge by investigating the interactions among three important control tasks, i.e., charging, on-road power management, and battery degradation mitigation, in PHEVs. Three notable original contributions distinguish our work from…	0.3	0.8	The paper seems to focus on the energy management of PHEVs in a smart grid environment, which is not directly related to the primary review question of charging infrastructure needs across different types of vehicles and users. However, the paper does mention charging as one of the three important control tasks, which could potentially be relevant. The abstract is not very clear on the specific t…	Done	OK			TRUE	TRUE	TRUE	TRUE	FALSE	FALSE	FALSE	FALSE	FALSE	FALSE	FALSE			FALSE	FALSE	FALSE	FALSE	FALSE	FALSE	FALSE	FALSE	FALSE	FALSE	FALSE			TRUE
1	15	82987958	Rezaei (2018)	Catch Energy Saving Opportunity in Charge-Depletion Mode, a Real-Time Controller for Plug-In Hybrid Electric Vehicles	2018	The energy management of plug-in hybrid electric vehicles (HEVs) is commonly divided into two modes: charge-depletion mode and charge-sustaining mode. This paper presents the optimal adaption law for any type of adaptive energy consumption minimization strategy (ECMS) in charge-depletion mode for plug-in HEVs. To present the optimal law, a particular adaptive ECMS is selected, known as catch ener…	FALSE	FALSE	FALSE		82987958	Rezaei (2018)	Catch Energy Saving Opportunity in Charge-Depletion Mode, a Real-Time Controller for Plug-In Hybrid Electric Vehicles	2018	The energy management of plug-in hybrid electric vehicles (HEVs) is commonly divided into two modes: charge-depletion mode and charge-sustaining mode. This paper presents the optimal adaption law for any type of adaptive energy consumption minimization strategy (ECMS) in charge-depletion mode for plug-in HEVs. To present the optimal law, a particular adaptive ECMS is selected, known as catch ener…	0.3	0.8	The paper seems to focus on the energy management of plug-in hybrid electric vehicles in charge-depletion mode, which is not directly related to the primary review question of charging infrastructure needs across different types of vehicles and users. However, the paper may provide some insights into the energy consumption of plug-in HEVs, which could be indirectly related to charging infrastruct…	Done	OK			TRUE	TRUE	TRUE	TRUE	FALSE	FALSE	FALSE	FALSE	FALSE	FALSE	FALSE			FALSE	FALSE	FALSE	FALSE	FALSE	FALSE	FALSE	FALSE	FALSE	FALSE	FALSE			TRUE
1	16	82987959	Bhat (2017)	Cumulant-based correlated probabilistic load flow considering photovoltaic generation and electric vehicle charging demand	2017	This paper applies a cumulant-based analytical method for probabilistic load flow (PLF) assessment in transmission and distribution systems. The uncertainties pertaining to photovoltaic generations and aggregate bus load powers are probabilistically modeled in the case of transmission systems. In the case of distribution systems, the uncertainties pertaining to plug-in hybrid electric vehicle and…	FALSE	FALSE	FALSE		82987959	Bhat (2017)	Cumulant-based correlated probabilistic load flow considering photovoltaic generation and electric vehicle charging demand	2017	This paper applies a cumulant-based analytical method for probabilistic load flow (PLF) assessment in transmission and distribution systems. The uncertainties pertaining to photovoltaic generations and aggregate bus load powers are probabilistically modeled in the case of transmission systems. In the case of distribution systems, the uncertainties pertaining to plug-in hybrid electric vehicle and…	0.8	0.9	The paper seems to address the primary and secondary research questions, as it models the uncertainties of EV charging demand and PV generation in transmission and distribution systems. The paper also seems to meet the eligibility criteria for eligible populations, interventions, outcomes, and study design. However, further assessment is needed to determine if the paper meets all the criteria.	Done	OK			TRUE	TRUE	TRUE	TRUE	TRUE	TRUE	TRUE	TRUE	TRUE	FALSE	FALSE			FALSE	FALSE	FALSE	FALSE	FALSE	FALSE	FALSE	FALSE	FALSE	FALSE	FALSE			TRUE
1	17	82987960	Wang (2021)	Study on Real-Time Control Based on Dynamic Programming for Plug-In Hybrid Electric Vehicles	2021	This study proposes a real-time control for plug-in hybrid electric vehicles (PHEVs) based on dynamic programming (DP). In order to obtain the optimal controls, DP is first used to solve the driving cycle, and a model-based calibration (MBC) tool is used to generate the optimal maps from the optimal trajectories. Further, a feedback energy management system (FEMS) is developed with the SoC as the…	FALSE	FALSE	FALSE		82987960	Wang (2021)	Study on Real-Time Control Based on Dynamic Programming for Plug-In Hybrid Electric Vehicles	2021	This study proposes a real-time control for plug-in hybrid electric vehicles (PHEVs) based on dynamic programming (DP). In order to obtain the optimal controls, DP is first used to solve the driving cycle, and a model-based calibration (MBC) tool is used to generate the optimal maps from the optimal trajectories. Further, a feedback energy management system (FEMS) is developed with the SoC as the…	0.2	0.7	The study proposes a real-time control for plug-in hybrid electric vehicles based on dynamic programming. However, the focus of the study is on fuel consumption and energy management, and it does not specifically address the primary review question on charging infrastructure needs for different types of vehicles and users. Therefore, the assessment is low. The certainty is moderate as the abstrac…	Done	OK			TRUE	TRUE	TRUE	FALSE	FALSE	FALSE	FALSE	FALSE	FALSE	FALSE	FALSE			FALSE	FALSE	FALSE	FALSE	FALSE	FALSE	FALSE	FALSE	FALSE	FALSE	FALSE			TRUE
1	18	82987961	Suganya (2017)	Simultaneous coordination of distinct plug-in Hybrid Electric Vehicle charging stations: A modified Particle Swarm Optimization approach	2017	As Plug-in Hybrid Electric Vehicles are environment friendly, it is envisioned as an alternative solution for the existing transportation system. However, simultaneous charging of electric vehicles may stimulate increase in peak load, causing voltage deviation and power loss issues. Different from other approaches, this paper presents an alternative way to tackle these issues. A novel two area di…	FALSE	FALSE	FALSE		82987961	Suganya (2017)	Simultaneous coordination of distinct plug-in Hybrid Electric Vehicle charging stations: A modified Particle Swarm Optimization approach	2017	As Plug-in Hybrid Electric Vehicles are environment friendly, it is envisioned as an alternative solution for the existing transportation system. However, simultaneous charging of electric vehicles may stimulate increase in peak load, causing voltage deviation and power loss issues. Different from other approaches, this paper presents an alternative way to tackle these issues. A novel two area di…	0.2	0.8	The paper focuses on the coordination of charging stations for plug-in hybrid electric vehicles in a specific two-area distribution system, and does not provide evidence on charging infrastructure needs across different types of vehicles and users as required by the review question. The paper is not eligible for inclusion in the review.	Done	OK			TRUE	TRUE	TRUE	FALSE	FALSE	FALSE	FALSE	FALSE	FALSE	FALSE	FALSE			FALSE	FALSE	FALSE	FALSE	FALSE	FALSE	FALSE	FALSE	FALSE	FALSE	FALSE			TRUE
1	19	82987962	Krishnamoorthy (2021)	Review of communication network interfaces and battery management for PHEV-ECU materials and components	2021	The environmental impacts leads towards the necessity of Plug-in hybrid electric propulsion systems has led to the investigation of advanced control algorithms to maximize energy efficiency and to minimize recharging time consumption. The future transportation leads to the evolution of network mobility for Plug-in Hybrid Electric Vehicle (PHEV). The PHEV performance includes various constraints l…	FALSE	FALSE	FALSE		82987962	Krishnamoorthy (2021)	Review of communication network interfaces and battery management for PHEV-ECU materials and components	2021	The environmental impacts leads towards the necessity of Plug-in hybrid electric propulsion systems has led to the investigation of advanced control algorithms to maximize energy efficiency and to minimize recharging time consumption. The future transportation leads to the evolution of network mobility for Plug-in Hybrid Electric Vehicle (PHEV). The PHEV performance includes various constraints l…	0.3	0.8	The title and abstract suggest that the paper focuses on communication network interfaces and battery management for PHEV-ECU materials and components, which is not directly related to the primary review question of charging infrastructure needs across different types of vehicles and users. However, the paper may provide some insights into the secondary question of methodological and data needs. …	Done	OK			TRUE	TRUE	TRUE	TRUE	FALSE	FALSE	FALSE	FALSE	FALSE	FALSE	FALSE			FALSE	FALSE	FALSE	FALSE	FALSE	FALSE	FALSE	FALSE	FALSE	FALSE	FALSE			TRUE
1	20	82987963	Kong (2017)	A Personalized Rolling Optimal Charging Schedule for Plug-In Hybrid Electric Vehicle Based on Statistical Energy Demand Analysis and Heuristic Algorithm	2017	To alleviate the emission of greenhouse gas and the dependence on fossil fuel, Plug-in Hybrid Electrical Vehicles (PHEVs) have gained an increasing popularity in current decades. Due to the fluctuating electricity prices in the power market, a charging schedule is very influential to driving cost. Although the next-day electricity prices can be obtained in a day-ahead power market, a driving plan…	FALSE	FALSE	FALSE		82987963	Kong (2017)	A Personalized Rolling Optimal Charging Schedule for Plug-In Hybrid Electric Vehicle Based on Statistical Energy Demand Analysis and Heuristic Algorithm	2017	To alleviate the emission of greenhouse gas and the dependence on fossil fuel, Plug-in Hybrid Electrical Vehicles (PHEVs) have gained an increasing popularity in current decades. Due to the fluctuating electricity prices in the power market, a charging schedule is very influential to driving cost. Although the next-day electricity prices can be obtained in a day-ahead power market, a driving plan…	0.3	0.8	The paper seems to focus on a personalized charging schedule for PHEVs based on statistical energy demand analysis and heuristic algorithm. While the paper may touch on charging infrastructure needs, it is not clear if it meets all the eligibility criteria for the systematic review. The abstract lacks information on the types of vehicles and users covered, the charging infrastructure types, and t…	Done	OK			TRUE	TRUE	TRUE	TRUE	FALSE	FALSE	FALSE	FALSE	FALSE	FALSE	FALSE			FALSE	FALSE	FALSE	FALSE	FALSE	FALSE	FALSE	FALSE	FALSE	FALSE	FALSE			TRUE
1	21	82987964	Ghavami (2017)	Reliability Evaluation of Plug-in Hybrid Electric Vehicle Chargers	2017	In this paper a framework is developed to analyze and evaluate the reliability of plug-in hybrid electric vehicle (PHEV) chargers. The general infrastructure of PHEV battery chargers is discussed and a two-phase interleaved unidirectional charger topology is selected as an example for reliability analysis. The design is fault-tolerant so that the controller is capable of fault detection, isolatio…	FALSE	FALSE	FALSE		82987964	Ghavami (2017)	Reliability Evaluation of Plug-in Hybrid Electric Vehicle Chargers	2017	In this paper a framework is developed to analyze and evaluate the reliability of plug-in hybrid electric vehicle (PHEV) chargers. The general infrastructure of PHEV battery chargers is discussed and a two-phase interleaved unidirectional charger topology is selected as an example for reliability analysis. The design is fault-tolerant so that the controller is capable of fault detection, isolatio…	0.8	0.9	The paper seems to focus on the reliability evaluation of PHEV chargers, which is not directly related to the primary review question of charging infrastructure needs across different types of vehicles and users. However, the paper could potentially provide useful information on the reliability of charging infrastructure, which is an important aspect to consider when estimating charging infrastru…	Done	OK			TRUE	TRUE	TRUE	TRUE	TRUE	TRUE	TRUE	TRUE	TRUE	FALSE	FALSE			FALSE	FALSE	FALSE	FALSE	FALSE	FALSE	FALSE	FALSE	FALSE	FALSE	FALSE			TRUE
1	22	82987965	George (2018)	A Novel Web-Based Real Time Communication System for PHEV Fast Charging Stations	2018	This paper presents a novel method to communicate necessary data between the users of Plug-in-Hybrid Electric Vehicles (PHEVs) and the DC fast charging stations. PHEVs are getting promoted around the world for multiple reasons. DC fast charging stations can act as a catalyst to the success of such promotions. Proper deployment of renewable based DC fast charging stations with smart communication …	FALSE	FALSE	FALSE		82987965	George (2018)	A Novel Web-Based Real Time Communication System for PHEV Fast Charging Stations	2018	This paper presents a novel method to communicate necessary data between the users of Plug-in-Hybrid Electric Vehicles (PHEVs) and the DC fast charging stations. PHEVs are getting promoted around the world for multiple reasons. DC fast charging stations can act as a catalyst to the success of such promotions. Proper deployment of renewable based DC fast charging stations with smart communication …	0.5	0.8	The paper presents a novel method for communication between PHEV users and fast charging stations, which is relevant to the review question. However, the focus of the paper is on the communication system rather than the charging infrastructure needs and demand estimation, which are the primary focus of the review. The eligibility criteria require studies to explicitly state the type of charging t…	Done	OK			TRUE	TRUE	TRUE	TRUE	TRUE	TRUE	FALSE	FALSE	FALSE	FALSE	FALSE			FALSE	FALSE	FALSE	FALSE	FALSE	FALSE	FALSE	FALSE	FALSE	FALSE	FALSE			TRUE
1	23	82987966	Tutkun (2018)	Design of a PV Powered Charging Station for PHEVs	2018	Recently the plug-in hybrid electric vehicles (PHEVs) have increasingly been used for transportation due to less petrol consumption and low carbon emission. The wellknown disadvantages of this vehicle are charging time and mile range compared to gas-powered vehicles. Moreover, charging a vast number of vehicles directly from the grid may cause damage to the local grid due to due to high current d…	FALSE	FALSE	FALSE		82987966	Tutkun (2018)	Design of a PV Powered Charging Station for PHEVs	2018	Recently the plug-in hybrid electric vehicles (PHEVs) have increasingly been used for transportation due to less petrol consumption and low carbon emission. The wellknown disadvantages of this vehicle are charging time and mile range compared to gas-powered vehicles. Moreover, charging a vast number of vehicles directly from the grid may cause damage to the local grid due to due to high current d…	0.6	0.8	The paper seems to focus on the design of a charging station for PHEVs, which is relevant to the primary research question. However, it is unclear if the paper provides evidence on charging infrastructure needs across different types of vehicles and users, which is the main focus of the review. The abstract mentions demand side management strategies, which could be relevant to the secondary quest…	Done	OK			TRUE	TRUE	TRUE	TRUE	TRUE	TRUE	TRUE	FALSE	FALSE	FALSE	FALSE			FALSE	FALSE	FALSE	FALSE	FALSE	FALSE	FALSE	FALSE	FALSE	FALSE	FALSE			TRUE
1	24	82987967	Chen (2017)	Energy Management of Plug - in hybrid Flectric Vehicle Based on Simulated Annealing Algorithm	2017	Energy management strategies are very important for plug-in hybrid electric vehicles (PHEV). Aiming at the shortcomings of the traditional charge-depletion (CD) and charge-sustaining (CS) strategy can't give full play to the fuel efficiency of the engine, a new energy management strategy based on simulated annealing algorithm is proposed. And then the proposed strategy is validated under EUDC con…	FALSE	FALSE	FALSE		82987967	Chen (2017)	Energy Management of Plug - in hybrid Flectric Vehicle Based on Simulated Annealing Algorithm	2017	Energy management strategies are very important for plug-in hybrid electric vehicles (PHEV). Aiming at the shortcomings of the traditional charge-depletion (CD) and charge-sustaining (CS) strategy can't give full play to the fuel efficiency of the engine, a new energy management strategy based on simulated annealing algorithm is proposed. And then the proposed strategy is validated under EUDC con…	0.2	0.8	The study focuses on energy management strategies for plug-in hybrid electric vehicles, which is not directly related to the primary review question of charging infrastructure needs across different types of vehicles and users. However, the study may be relevant for the secondary question on methodological and data needs. The abstract lacks information on the study design and data sources, which …	Done	OK			TRUE	TRUE	TRUE	FALSE	FALSE	FALSE	FALSE	FALSE	FALSE	FALSE	FALSE			FALSE	FALSE	FALSE	FALSE	FALSE	FALSE	FALSE	FALSE	FALSE	FALSE	FALSE			TRUE
1	25	82987968	Pouladi (2017)	A New Model of Charging Demand Related to Plug-in Hybrid Electric Vehicles Aggregation	2017	This paper offers a comprehensive and exact model for Plug-in Hybrid Electric Vehicle (PHEV) aggregation based on the real statistics. For this purpose, available transportation and technical reports are analyzed to extract Cumulative Distribution Functions and accurate modeling of PHEVs charging load profile. We can study PHEVs effects on the distribution system by analyzing available registered…	FALSE	FALSE	FALSE		82987968	Pouladi (2017)	A New Model of Charging Demand Related to Plug-in Hybrid Electric Vehicles Aggregation	2017	This paper offers a comprehensive and exact model for Plug-in Hybrid Electric Vehicle (PHEV) aggregation based on the real statistics. For this purpose, available transportation and technical reports are analyzed to extract Cumulative Distribution Functions and accurate modeling of PHEVs charging load profile. We can study PHEVs effects on the distribution system by analyzing available registered…	0.6	0.8	The paper seems to focus on a specific model for Plug-in Hybrid Electric Vehicle (PHEV) aggregation and charging load profile, which may not directly address the primary review question of charging infrastructure needs across different types of vehicles and users. However, the paper does seem to meet the eligibility criteria and may provide useful information for the review. The certainty is rela…	Done	OK			TRUE	TRUE	TRUE	TRUE	TRUE	TRUE	TRUE	FALSE	FALSE	FALSE	FALSE			FALSE	FALSE	FALSE	FALSE	FALSE	FALSE	FALSE	FALSE	FALSE	FALSE	FALSE			TRUE
1	26	82987969	Zhou (2022)	Decoding the optimal charge depletion behavior in energy domain for predictive energy management of series plug-in hybrid electric vehicle	2022	A critical issue for designing predictive energy management (PEM) strategy of Plug-in Hybrid Electric Vehicles is the planning of optimal global charge trajectory. Existing planning methods have flaws in terms of optimality or computational efficiency due to their lack of in-depth consideration about optimal charge depletion behaviors. To address this issue, rigorous theoretical analysis on the a…	FALSE	FALSE	FALSE		82987969	Zhou (2022)	Decoding the optimal charge depletion behavior in energy domain for predictive energy management of series plug-in hybrid electric vehicle	2022	A critical issue for designing predictive energy management (PEM) strategy of Plug-in Hybrid Electric Vehicles is the planning of optimal global charge trajectory. Existing planning methods have flaws in terms of optimality or computational efficiency due to their lack of in-depth consideration about optimal charge depletion behaviors. To address this issue, rigorous theoretical analysis on the a…	0.4	0.7	The title and abstract suggest that the paper focuses on the optimal charge depletion behavior for predictive energy management of plug-in hybrid electric vehicles. While the paper may provide some insights into charging infrastructure needs, it is not clear if it meets all the eligibility criteria for inclusion in the review. The certainty is moderate as the abstract provides some information bu…	Done	OK			TRUE	TRUE	TRUE	TRUE	TRUE	FALSE	FALSE	FALSE	FALSE	FALSE	FALSE			FALSE	FALSE	FALSE	FALSE	FALSE	FALSE	FALSE	FALSE	FALSE	FALSE	FALSE			TRUE
1	27	82987970	Zdraveski (2019)	Analyzing the Impact of Battery Electric Vehicles on Distribution Networks Using Nondeterministic Model	2019	As the penetration of electric vehicles (EV) and plug in hybrid electric vehicles (PHEV) increases, the requirement of the charging infrastructure will have an impact on the distribution network parameters and components, especially with the growth of sale of such vehicles. In order to estimate this impact, probabilistic load flow method based on Monte-Carlo simulation has been developed. The var…	FALSE	FALSE	FALSE		82987970	Zdraveski (2019)	Analyzing the Impact of Battery Electric Vehicles on Distribution Networks Using Nondeterministic Model	2019	As the penetration of electric vehicles (EV) and plug in hybrid electric vehicles (PHEV) increases, the requirement of the charging infrastructure will have an impact on the distribution network parameters and components, especially with the growth of sale of such vehicles. In order to estimate this impact, probabilistic load flow method based on Monte-Carlo simulation has been developed. The var…	0.8	0.9	The title and abstract suggest that the study investigates the impact of EVs on distribution networks, which is relevant to the primary research question. The study also uses a probabilistic load flow method based on Monte-Carlo simulation, which is a suitable method for estimating the impact of EVs on distribution networks. However, the abstract does not explicitly state the types of vehicles an…	Done	OK			TRUE	TRUE	TRUE	TRUE	TRUE	TRUE	TRUE	TRUE	TRUE	FALSE	FALSE			FALSE	FALSE	FALSE	FALSE	FALSE	FALSE	FALSE	FALSE	FALSE	FALSE	FALSE			TRUE
1	28	82987971	Bera (2021)	Assessing consumer preferences for Plug-in Hybrid Electric Vehicle (PHEV): An Indian perspective	2021	This paper reports an investigation to assess consumer preferences towards Plug-in Hybrid Electric Vehicle (PHEV) in a typical Indian context. A stated preference survey was designed to collect choice responses from current owners of conventional vehicles (CVs) in two Indian megacities namely Delhi and Kolkata. The data collected from the two cities were analyzed in two stages by developing Mixed…	FALSE	FALSE	FALSE		82987971	Bera (2021)	Assessing consumer preferences for Plug-in Hybrid Electric Vehicle (PHEV): An Indian perspective	2021	This paper reports an investigation to assess consumer preferences towards Plug-in Hybrid Electric Vehicle (PHEV) in a typical Indian context. A stated preference survey was designed to collect choice responses from current owners of conventional vehicles (CVs) in two Indian megacities namely Delhi and Kolkata. The data collected from the two cities were analyzed in two stages by developing Mixed…	0.8	0.9	The study investigates consumer preferences towards Plug-in Hybrid Electric Vehicle (PHEV) in a typical Indian context, which is relevant to the review's objective of assessing charging infrastructure needs across different types of vehicles and users. The study also focuses on PHEV-specific attributes such as charging time and battery warranty, which is in line with the review's eligibility crit…	Done	OK			TRUE	TRUE	TRUE	TRUE	TRUE	TRUE	TRUE	TRUE	TRUE	FALSE	FALSE			FALSE	FALSE	FALSE	FALSE	FALSE	FALSE	FALSE	FALSE	FALSE	FALSE	FALSE			TRUE
1	29	82987972	Lopez-Ibarra (2020)	Hardware-in-the-Loop Experimental Validation of a Learning based Neuro-Fuzzy Energy Management Strategy for Plug-in Hybrid hlectric Buses	2020	Learning based energy management strategies are promising methods, due to the design complexity minimization and learning capability from historical data. This paper aims to experimentally validate a learning based neuro-fuzzy energy management strategy for plug-in hybrid electric buses. With the aim to minimize computation cost and further improve the energy management strategy, this energy mana…	FALSE	FALSE	FALSE		82987972	Lopez-Ibarra (2020)	Hardware-in-the-Loop Experimental Validation of a Learning based Neuro-Fuzzy Energy Management Strategy for Plug-in Hybrid hlectric Buses	2020	Learning based energy management strategies are promising methods, due to the design complexity minimization and learning capability from historical data. This paper aims to experimentally validate a learning based neuro-fuzzy energy management strategy for plug-in hybrid electric buses. With the aim to minimize computation cost and further improve the energy management strategy, this energy mana…	0.2	0.8	The paper focuses on an experimental validation of a learning-based energy management strategy for plug-in hybrid electric buses, which is not directly related to the primary review question of charging infrastructure needs across different types of vehicles and users. However, the paper may provide some insights into energy management strategies for electric vehicles, which could be relevant to …	Done	OK			TRUE	TRUE	TRUE	FALSE	FALSE	FALSE	FALSE	FALSE	FALSE	FALSE	FALSE			FALSE	FALSE	FALSE	FALSE	FALSE	FALSE	FALSE	FALSE	FALSE	FALSE	FALSE			TRUE
1	30	82987973	Zhang (2019)	Innovation design and optimization management of a new drive system for plug-in hybrid electric vehicles	2019	A multi-mode coupling drive system has been designed and controlled to improve the dynamic characteristics and fuel economy of plug-in hybrid electric vehicles, which also can make full use of the configured superiority of centralized drive systems and distributed drive systems and avoid their structural defects. The configuration evolution process, working mechanism and drive modes of the multi-…	FALSE	FALSE	FALSE		82987973	Zhang (2019)	Innovation design and optimization management of a new drive system for plug-in hybrid electric vehicles	2019	A multi-mode coupling drive system has been designed and controlled to improve the dynamic characteristics and fuel economy of plug-in hybrid electric vehicles, which also can make full use of the configured superiority of centralized drive systems and distributed drive systems and avoid their structural defects. The configuration evolution process, working mechanism and drive modes of the multi-…	0.3	0.8	The title and abstract focus on the design and optimization of a new drive system for plug-in hybrid electric vehicles, which is not directly related to the primary review question of charging infrastructure needs across different types of vehicles and users. However, the study may be relevant as it could potentially impact the charging infrastructure needs. The certainty is relatively high as th…	Done	OK			TRUE	TRUE	TRUE	TRUE	FALSE	FALSE	FALSE	FALSE	FALSE	FALSE	FALSE			FALSE	FALSE	FALSE	FALSE	FALSE	FALSE	FALSE	FALSE	FALSE	FALSE	FALSE			TRUE
1	31	82987974	Vasant (2020)	Nature-inspired meta-heuristics approaches for charging plug-in hybrid electric vehicle	2020	Currently, there is a remarkable focus on green technologies for taking steps towards more use of renewable energy sources within the sector of transportation and also decreasing pollution. At this point, employment of plug-in hybrid electric vehicles (PHEVs) needs sufficient charging allocation strategy, by running smart charging infrastructures and smart grid systems. In order to daily usage of…	FALSE	FALSE	FALSE		82987974	Vasant (2020)	Nature-inspired meta-heuristics approaches for charging plug-in hybrid electric vehicle	2020	Currently, there is a remarkable focus on green technologies for taking steps towards more use of renewable energy sources within the sector of transportation and also decreasing pollution. At this point, employment of plug-in hybrid electric vehicles (PHEVs) needs sufficient charging allocation strategy, by running smart charging infrastructures and smart grid systems. In order to daily usage of…	0.6	0.8	The title and abstract suggest that the study focuses on charging allocation strategies for plug-in hybrid electric vehicles (PHEVs) using swarm intelligence based optimization techniques. The study seems to be relevant to the primary research question of the review, but it is unclear whether the study meets all the eligibility criteria. The certainty is relatively high as the abstract provides s…	Done	OK			TRUE	TRUE	TRUE	TRUE	TRUE	TRUE	TRUE	FALSE	FALSE	FALSE	FALSE			FALSE	FALSE	FALSE	FALSE	FALSE	FALSE	FALSE	FALSE	FALSE	FALSE	FALSE			TRUE
1	32	82987975	Liu (2022)	Hierarchical speed planning and energy management for autonomous plug-in hybrid electric vehicle in vehicle-following environment	2022	In this paper, a hierarchical energy management control strategy is investigated for autonomous plug-in hybrid electric vehicle in vehicle-following environment. With the target of safety and comfort, the designed algorithm is divided into two layers. The grey neural network is leveraged in the upper layer controller to predict the future speed trend of preceding vehicle, and the target speed of …	FALSE	FALSE	FALSE		82987975	Liu (2022)	Hierarchical speed planning and energy management for autonomous plug-in hybrid electric vehicle in vehicle-following environment	2022	In this paper, a hierarchical energy management control strategy is investigated for autonomous plug-in hybrid electric vehicle in vehicle-following environment. With the target of safety and comfort, the designed algorithm is divided into two layers. The grey neural network is leveraged in the upper layer controller to predict the future speed trend of preceding vehicle, and the target speed of …	0.3	0.8	The paper focuses on a specific control strategy for autonomous plug-in hybrid electric vehicles in a vehicle-following environment, which is not directly related to the primary review question of charging infrastructure needs across different types of vehicles and users. However, the paper may provide some insights into energy management strategies for electric vehicles, which could be relevant …	Done	OK			TRUE	TRUE	TRUE	TRUE	FALSE	FALSE	FALSE	FALSE	FALSE	FALSE	FALSE			FALSE	FALSE	FALSE	FALSE	FALSE	FALSE	FALSE	FALSE	FALSE	FALSE	FALSE			TRUE
1	33	82987976	Approximate optimal... (Feng)	Approximate optimal energy management with a high-precision vehicle speed prediction algorithm		A predictive energy management strategy is proposed for plug-in hybrid electric vehicles, which adopts a new high-precision vehicle speed prediction algorithm and a real-time reference state of charge (SOC) trajectory planning method. The speed prediction algorithm includes a modified Markov model based on vehicle speed features recognized by the self-organizing map neural network method, Fourier…	FALSE	FALSE	FALSE		82987976	Approximate optimal... (Feng)	Approximate optimal energy management with a high-precision vehicle speed prediction algorithm		A predictive energy management strategy is proposed for plug-in hybrid electric vehicles, which adopts a new high-precision vehicle speed prediction algorithm and a real-time reference state of charge (SOC) trajectory planning method. The speed prediction algorithm includes a modified Markov model based on vehicle speed features recognized by the self-organizing map neural network method, Fourier…	0.4	0.8	The paper proposes a predictive energy management strategy for plug-in hybrid electric vehicles, which includes a high-precision vehicle speed prediction algorithm and a real-time reference state of charge trajectory planning method. While the paper focuses on energy management, it does not directly address the primary review question of charging infrastructure needs across different types of veh…	Done	OK			TRUE	TRUE	TRUE	TRUE	TRUE	FALSE	FALSE	FALSE	FALSE	FALSE	FALSE			FALSE	FALSE	FALSE	FALSE	FALSE	FALSE	FALSE	FALSE	FALSE	FALSE	FALSE			TRUE
1	34	82987977	Lohrer (2017)	A Data-Driven Predictive Energy Management Strategy for Plug-in Hybrid Vehicles	2017	Plug-In Hybrid Electric Vehicles show great potential for decreasing the fuel consumption on specified routes. However, in many cases the trip destination or the distance until the next charge is unknown for the vehicle. This paper presents a data-driven, online energy management strategy that is based on a trip and speed profile prediction for a receding horizon, which takes personal points of i…	FALSE	FALSE	FALSE		82987977	Lohrer (2017)	A Data-Driven Predictive Energy Management Strategy for Plug-in Hybrid Vehicles	2017	Plug-In Hybrid Electric Vehicles show great potential for decreasing the fuel consumption on specified routes. However, in many cases the trip destination or the distance until the next charge is unknown for the vehicle. This paper presents a data-driven, online energy management strategy that is based on a trip and speed profile prediction for a receding horizon, which takes personal points of i…	0.3	0.8	The paper focuses on a specific energy management strategy for plug-in hybrid vehicles, but does not provide evidence on charging infrastructure needs for different types of vehicles and users. The paper is not eligible for inclusion in the review based on the eligibility criteria. However, the abstract provides some information on the potential fuel savings of the proposed strategy.	Done	OK			TRUE	TRUE	TRUE	TRUE	FALSE	FALSE	FALSE	FALSE	FALSE	FALSE	FALSE			FALSE	FALSE	FALSE	FALSE	FALSE	FALSE	FALSE	FALSE	FALSE	FALSE	FALSE			TRUE
1	35	82987978	Wei (2021)	Impact of plug-in hybrid electric vehicles on thermal generation expansion with high wind penetration	2021	By 2030, the Australian government intends to increase the market share of electric vehicles by at least 50%. This paper investigates the effect of the upcoming large-scale implementation of plug-in hybrid electric vehicles (PHEVs) in Australia on thermal power generation expansion decisions and integration of wind power into New South Wales (NSW), the largest regional market in the Australian Na…	FALSE	FALSE	FALSE		82987978	Wei (2021)	Impact of plug-in hybrid electric vehicles on thermal generation expansion with high wind penetration	2021	By 2030, the Australian government intends to increase the market share of electric vehicles by at least 50%. This paper investigates the effect of the upcoming large-scale implementation of plug-in hybrid electric vehicles (PHEVs) in Australia on thermal power generation expansion decisions and integration of wind power into New South Wales (NSW), the largest regional market in the Australian Na…	0.6	0.8	The paper investigates the impact of PHEVs on thermal power generation expansion decisions and integration of wind power in Australia. While the focus is on the optimization of PHEV charging loads, the paper does not explicitly address the primary review question of charging infrastructure needs across different types of vehicles and users. However, the paper may provide some insights into the ch…	Done	OK			TRUE	TRUE	TRUE	TRUE	TRUE	TRUE	TRUE	FALSE	FALSE	FALSE	FALSE			FALSE	FALSE	FALSE	FALSE	FALSE	FALSE	FALSE	FALSE	FALSE	FALSE	FALSE			TRUE
1	36	82987979	Dabbaghjamanesh (2021)	Stochastic Modeling and Integration of Plug-In Hybrid Electric Vehicles in Reconfigurable Microgrids With Deep Learning-Based Forecasting	2021	This paper investigates the impact of uncoordinated, coordinated, and smart charging of plug-in hybrid electric vehicles (PHEVs) on the optimal operation of microgrids (MGs) incorporating the dynamic line rating (DLR) security constraint. The DLR constraint, particularly in the islanding mode, influences the ampacity of MG feeders, when distribution lines reach their maximum capacity. To overcome…	FALSE	FALSE	FALSE		82987979	Dabbaghjamanesh (2021)	Stochastic Modeling and Integration of Plug-In Hybrid Electric Vehicles in Reconfigurable Microgrids With Deep Learning-Based Forecasting	2021	This paper investigates the impact of uncoordinated, coordinated, and smart charging of plug-in hybrid electric vehicles (PHEVs) on the optimal operation of microgrids (MGs) incorporating the dynamic line rating (DLR) security constraint. The DLR constraint, particularly in the islanding mode, influences the ampacity of MG feeders, when distribution lines reach their maximum capacity. To overcome…	0.3	0.8	The paper investigates the impact of PHEVs on microgrid operation, but the focus is on the optimal operation of microgrids and not on charging infrastructure needs for different types of vehicles and users. The paper is therefore not a good match for the primary research question of the review. However, the paper may be relevant for the secondary question on methodological and data needs. The cer…	Done	OK			TRUE	TRUE	TRUE	TRUE	FALSE	FALSE	FALSE	FALSE	FALSE	FALSE	FALSE			FALSE	FALSE	FALSE	FALSE	FALSE	FALSE	FALSE	FALSE	FALSE	FALSE	FALSE			TRUE
1	37	82987980	Mohammadi (2019)	A Bidirectional Power Charging Control Strategy for Plug-in Hybrid Electric Vehicles	2019	Plug-in Hybrid Electric Vehicles (PHEVs) have the potential of providing frequency regulation due to the adjustment of power charging. Based on the stochastic nature of the daily mileage and the arrival and departure time of Electric Vehicles (EVs), a precise bidirectional charging control strategy of plug-in hybrid electric vehicles by considering the State of Charge (SoC) of the batteries and s…	FALSE	FALSE	FALSE		82987980	Mohammadi (2019)	A Bidirectional Power Charging Control Strategy for Plug-in Hybrid Electric Vehicles	2019	Plug-in Hybrid Electric Vehicles (PHEVs) have the potential of providing frequency regulation due to the adjustment of power charging. Based on the stochastic nature of the daily mileage and the arrival and departure time of Electric Vehicles (EVs), a precise bidirectional charging control strategy of plug-in hybrid electric vehicles by considering the State of Charge (SoC) of the batteries and s…	0.3	0.8	The paper focuses on a bidirectional charging control strategy for plug-in hybrid electric vehicles, but does not explicitly address the primary review question of charging infrastructure needs across different types of vehicles and users. While the paper does mention the potential for frequency regulation, it does not provide evidence on charging infrastructure demand estimations for different v…	Done	OK			TRUE	TRUE	TRUE	TRUE	FALSE	FALSE	FALSE	FALSE	FALSE	FALSE	FALSE			FALSE	FALSE	FALSE	FALSE	FALSE	FALSE	FALSE	FALSE	FALSE	FALSE	FALSE			TRUE
1	38	82987981	Hariri (2019)	Reliability optimization of smart grid based on optimal allocation of protective devices, distributed energy resources, and electric vehicle/plug-in hybrid electric vehicle charging stations	2019	There is a knowledge gap to introduce a comprehensive simultaneous optimal allocation of protective devices, distributed generation units, and electric vehicle/plug-in hybrid electric vehicle charging stations. This paper tries to fill such a knowledge gap by proposing a method that simultaneously considers all discussed optimization variables. In the proposed hierarchical optimization method, th…	FALSE	FALSE	FALSE		82987981	Hariri (2019)	Reliability optimization of smart grid based on optimal allocation of protective devices, distributed energy resources, and electric vehicle/plug-in hybrid electric vehicle charging stations	2019	There is a knowledge gap to introduce a comprehensive simultaneous optimal allocation of protective devices, distributed generation units, and electric vehicle/plug-in hybrid electric vehicle charging stations. This paper tries to fill such a knowledge gap by proposing a method that simultaneously considers all discussed optimization variables. In the proposed hierarchical optimization method, th…	0.4	0.7	The paper seems to focus on the optimization of smart grid based on allocation of protective devices, distributed energy resources, and EV/PHEV charging stations. While the paper mentions EV charging stations, it is not clear if it specifically addresses the charging infrastructure needs for different types of vehicles and users, which is the primary question of the review. The abstract also does…	Done	OK			TRUE	TRUE	TRUE	TRUE	TRUE	FALSE	FALSE	FALSE	FALSE	FALSE	FALSE			FALSE	FALSE	FALSE	FALSE	FALSE	FALSE	FALSE	FALSE	FALSE	FALSE	FALSE			TRUE
1	39	82987982	Lu (2017)	Modelling dynamic demand response for plug-in hybrid electric vehicles based on real-time charging pricing	2017	Based on the benefits of real-time pricing both to individual users and the society as a whole, this study introduces a real-time charging price (RTCP) mechanism supported by an intelligent charging management module into plug-in hybrid electric vehicles (PHEVs) charging environment. The optimal RTCP is executed by a distributed algorithm using a utility model to maximise the whole charging syste…	FALSE	FALSE	FALSE		82987982	Lu (2017)	Modelling dynamic demand response for plug-in hybrid electric vehicles based on real-time charging pricing	2017	Based on the benefits of real-time pricing both to individual users and the society as a whole, this study introduces a real-time charging price (RTCP) mechanism supported by an intelligent charging management module into plug-in hybrid electric vehicles (PHEVs) charging environment. The optimal RTCP is executed by a distributed algorithm using a utility model to maximise the whole charging syste…	0.6	0.8	The study seems to focus on modelling dynamic demand response for PHEVs based on real-time charging pricing, which is not directly related to the primary review question of charging infrastructure needs across different types of vehicles and users. However, the study does mention charging load, which is relevant to the review question. The abstract lacks information on the eligible populations an…	Done	OK			TRUE	TRUE	TRUE	TRUE	TRUE	TRUE	TRUE	FALSE	FALSE	FALSE	FALSE			FALSE	FALSE	FALSE	FALSE	FALSE	FALSE	FALSE	FALSE	FALSE	FALSE	FALSE			TRUE
1	40	82987983	Li (2021)	A Traffic Based Reference State of Charge Planning Method for Plug-in Hybrid Electric Vehicles	2021	An appropriate state of charge (SOC) planning is crucial for improving economics of plug-in hybrid electric vehicles (PHEVs). This paper proposed a novel ensemble learning based reference SOC trajectory variation predictor. It can predict the SOC variation of different road segments based on rough traffic information. On this basis, a framework of multi-objective adaptive equivalent consumption m…	FALSE	FALSE	FALSE		82987983	Li (2021)	A Traffic Based Reference State of Charge Planning Method for Plug-in Hybrid Electric Vehicles	2021	An appropriate state of charge (SOC) planning is crucial for improving economics of plug-in hybrid electric vehicles (PHEVs). This paper proposed a novel ensemble learning based reference SOC trajectory variation predictor. It can predict the SOC variation of different road segments based on rough traffic information. On this basis, a framework of multi-objective adaptive equivalent consumption m…	0.2	0.8	The paper focuses on a specific method for state of charge (SOC) planning for plug-in hybrid electric vehicles (PHEVs) based on traffic information. While the paper may provide some insights into the optimization of PHEV charging, it does not directly address the primary review question of charging infrastructure needs across different types of vehicles and users. Therefore, the assessment is low…	Done	OK			TRUE	TRUE	TRUE	FALSE	FALSE	FALSE	FALSE	FALSE	FALSE	FALSE	FALSE			FALSE	FALSE	FALSE	FALSE	FALSE	FALSE	FALSE	FALSE	FALSE	FALSE	FALSE			TRUE
1	41	82987984	Wang (2018)	Performance of plug-in hybrid electric vehicle under low temperature condition and economy analysis of battery pre-heating	2018	This paper presents a performance analysis of plug-in hybrid electric vehicles (PHEVs) considering battery preheating economy under low temperature conditions. In subzero temperature environments, PHEVs suffer a dramatic loss of all-electric driving range due to the energy and power reduction of LiFePO4 batteries, as well as severe battery degradation due to lithium ion plating. This decreases th…	FALSE	FALSE	FALSE		82987984	Wang (2018)	Performance of plug-in hybrid electric vehicle under low temperature condition and economy analysis of battery pre-heating	2018	This paper presents a performance analysis of plug-in hybrid electric vehicles (PHEVs) considering battery preheating economy under low temperature conditions. In subzero temperature environments, PHEVs suffer a dramatic loss of all-electric driving range due to the energy and power reduction of LiFePO4 batteries, as well as severe battery degradation due to lithium ion plating. This decreases th…	0.5	0.8	The paper focuses on the performance analysis of plug-in hybrid electric vehicles (PHEVs) under low temperature conditions and the economics of battery preheating. While the paper does touch on the topic of charging infrastructure need estimations for different vehicle types and user groups, it is not the primary focus of the study. Therefore, the relevance of this paper to the review question is…	Done	OK			TRUE	TRUE	TRUE	TRUE	TRUE	TRUE	FALSE	FALSE	FALSE	FALSE	FALSE			FALSE	FALSE	FALSE	FALSE	FALSE	FALSE	FALSE	FALSE	FALSE	FALSE	FALSE			TRUE
1	42	82987985	Fathabadi (2018)	Novel battery/photovoltaic hybrid power source for plug-in hybrid electric vehicles	2018	A plug-in hybrid electric vehicle (PHEV) uses an internal combustion engine to extend its cruising range, and to produce the electric power needed to be supplied to its electric motor when the charge level of the vehicle's battery becomes low and reaches a predetermined state of charge (SOC). Because of environmental issues, utilizing a gasoline-powered internal combustion engine in a PHEV is not…	FALSE	FALSE	FALSE		82987985	Fathabadi (2018)	Novel battery/photovoltaic hybrid power source for plug-in hybrid electric vehicles	2018	A plug-in hybrid electric vehicle (PHEV) uses an internal combustion engine to extend its cruising range, and to produce the electric power needed to be supplied to its electric motor when the charge level of the vehicle's battery becomes low and reaches a predetermined state of charge (SOC). Because of environmental issues, utilizing a gasoline-powered internal combustion engine in a PHEV is not…	0.3	0.8	The paper proposes a novel battery/PV hybrid power source for PHEVs, which is not directly related to the primary review question of charging infrastructure needs across different types of vehicles and users. While the paper does mention the use of a Lithium-ion battery, it does not provide any charging infrastructure need estimations or targets. The certainty is relatively high as the abstract p…	Done	OK			TRUE	TRUE	TRUE	TRUE	FALSE	FALSE	FALSE	FALSE	FALSE	FALSE	FALSE			FALSE	FALSE	FALSE	FALSE	FALSE	FALSE	FALSE	FALSE	FALSE	FALSE	FALSE			TRUE
1	43	82987987	Raghavan (2020)	Influence of User Preferences on the Revealed Utility Factor of Plug-In Hybrid Electric Vehicles	2020	Plug-in hybrid electric vehicles (PHEVs) are an effective intermediate vehicle technology option in the long-term transition pathway towards light-duty vehicle electrification. Their net environmental impact is evaluated using the performance metric Utility Factor (UF), which quantifies the fraction of vehicle miles traveled (VMT) on electricity. There are concerns about the gap between Environme…	FALSE	FALSE	FALSE		82987987	Raghavan (2020)	Influence of User Preferences on the Revealed Utility Factor of Plug-In Hybrid Electric Vehicles	2020	Plug-in hybrid electric vehicles (PHEVs) are an effective intermediate vehicle technology option in the long-term transition pathway towards light-duty vehicle electrification. Their net environmental impact is evaluated using the performance metric Utility Factor (UF), which quantifies the fraction of vehicle miles traveled (VMT) on electricity. There are concerns about the gap between Environme…	0.9	0.8	The title and abstract clearly state the focus of the study, which is on the charging infrastructure needs for plug-in hybrid electric vehicles (PHEVs). The study meets the eligibility criteria as it focuses on charging infrastructure needs for different types of vehicles and user groups. The study design is primary research, which is eligible. The only potential issue is that the study focuses o…	Done	OK			TRUE	TRUE	TRUE	TRUE	TRUE	TRUE	TRUE	TRUE	TRUE	TRUE	FALSE			FALSE	FALSE	FALSE	FALSE	FALSE	FALSE	FALSE	FALSE	FALSE	FALSE	FALSE			TRUE
1	44	82987988	Ahmadi (2019)	Environmental impacts and behavioral drivers of deep decarbonization for transportation through electric vehicles	2019	Transportation accounts for about 30% of the total greenhouse gas (GHG) emissions in the United States. To reduce GHG emissions, significant changes in the transportation fleet have been considered, with electric vehicles as one of the alternatives that could potentially reduce GHG emissions. This paper presents a comprehensive lifecycle emission and cost comparison among electric vehicles. Hybri…	FALSE	FALSE	FALSE		82987988	Ahmadi (2019)	Environmental impacts and behavioral drivers of deep decarbonization for transportation through electric vehicles	2019	Transportation accounts for about 30% of the total greenhouse gas (GHG) emissions in the United States. To reduce GHG emissions, significant changes in the transportation fleet have been considered, with electric vehicles as one of the alternatives that could potentially reduce GHG emissions. This paper presents a comprehensive lifecycle emission and cost comparison among electric vehicles. Hybri…	0.8	0.9	The title and abstract suggest that the paper investigates the environmental impacts and behavioral drivers of deep decarbonization for transportation through electric vehicles. The paper compares different types of electric vehicles with gasoline vehicles in terms of lifecycle emissions and costs. The paper also considers external costs of emission, fuel, time loss, charging time loss, and maint…	Done	OK			TRUE	TRUE	TRUE	TRUE	TRUE	TRUE	TRUE	TRUE	TRUE	FALSE	FALSE			FALSE	FALSE	FALSE	FALSE	FALSE	FALSE	FALSE	FALSE	FALSE	FALSE	FALSE			TRUE
1	45	82987990	Guo (2020)	Self-learning energy management for plug-in hybrid electric bus considering expert experience and generalization performance	2020	A self-learning energy management is proposed for plug-in hybrid electric bus, by combining Q-Learning (QL) and Pontryagin's minimum principle algorithms. Different from the existing strategies, the expert experience and generalization performance are focused in the proposed strategy. The expert experience is designed as the approximately optimal reference state-of-charge (SOC) trajectories, and …	FALSE	FALSE	FALSE		82987990	Guo (2020)	Self-learning energy management for plug-in hybrid electric bus considering expert experience and generalization performance	2020	A self-learning energy management is proposed for plug-in hybrid electric bus, by combining Q-Learning (QL) and Pontryagin's minimum principle algorithms. Different from the existing strategies, the expert experience and generalization performance are focused in the proposed strategy. The expert experience is designed as the approximately optimal reference state-of-charge (SOC) trajectories, and …	0.2	0.8	The title and abstract focus on energy management for plug-in hybrid electric buses, which is not directly related to the primary research question of the review. The study may be relevant for the secondary question on methodological and data needs, but the abstract lacks information on the charging infrastructure needs for different types of vehicles and user needs. The certainty is relatively h…	Done	OK			TRUE	TRUE	TRUE	FALSE	FALSE	FALSE	FALSE	FALSE	FALSE	FALSE	FALSE			FALSE	FALSE	FALSE	FALSE	FALSE	FALSE	FALSE	FALSE	FALSE	FALSE	FALSE			TRUE
1	46	82987991	Ghobadpour (2019)	A Brief Review of Plug-in Hybrid Electric Vehicles Operation in Cold Climates	2019	Plug-in hybrid electric vehicles (PHEVs) are generally considered as cleaner alternatives to conventional passenger cars. Nevertheless, the operation of PHEVs in cold conditions has been hindered by issues of range anxiety, cost, and charging time. Indeed, the powertrain performance is reduced in low temperature and heating, ventilating, and air-conditioning (HVAC) energy demand are increased. Th…	FALSE	FALSE	FALSE		82987991	Ghobadpour (2019)	A Brief Review of Plug-in Hybrid Electric Vehicles Operation in Cold Climates	2019	Plug-in hybrid electric vehicles (PHEVs) are generally considered as cleaner alternatives to conventional passenger cars. Nevertheless, the operation of PHEVs in cold conditions has been hindered by issues of range anxiety, cost, and charging time. Indeed, the powertrain performance is reduced in low temperature and heating, ventilating, and air-conditioning (HVAC) energy demand are increased. Th…	0.3	0.8	While the paper discusses the impacts of cold temperatures on PHEVs and briefly mentions charging infrastructure, it does not specifically address the primary review question of charging infrastructure needs across different types of vehicles and users. The paper may be relevant for the secondary question of methodological and data needs, but the abstract does not provide enough information to de…	Done	OK			TRUE	TRUE	TRUE	TRUE	FALSE	FALSE	FALSE	FALSE	FALSE	FALSE	FALSE			FALSE	FALSE	FALSE	FALSE	FALSE	FALSE	FALSE	FALSE	FALSE	FALSE	FALSE			TRUE
1	47	82987992	Palani (2022)	Optimal operation of residential energy Hubs include Hybrid electric vehicle & Heat storage system by considering uncertainties of electricity price and renewable energy	2022	In this paper proposes an efficient hybrid method for optimizing the Residential Energy Hubs (REH), which is incorporated into Plug-in Hybrid Electric Vehicle (PHEV) and Heat Storage System (HSS). The proposed hybrid method is the hybrid wrapper of Balancing Composite Motion optimization (BCMO) and Political Optimizer (PO), named as BCMPO approach. The BCMO approach properties are enhanced by PO …	FALSE	FALSE	FALSE		82987992	Palani (2022)	Optimal operation of residential energy Hubs include Hybrid electric vehicle & Heat storage system by considering uncertainties of electricity price and renewable energy	2022	In this paper proposes an efficient hybrid method for optimizing the Residential Energy Hubs (REH), which is incorporated into Plug-in Hybrid Electric Vehicle (PHEV) and Heat Storage System (HSS). The proposed hybrid method is the hybrid wrapper of Balancing Composite Motion optimization (BCMO) and Political Optimizer (PO), named as BCMPO approach. The BCMO approach properties are enhanced by PO …	0.3	0.8	The paper proposes an optimization method for residential energy hubs that includes PHEVs and HSSs. While the paper does consider uncertainties in electricity prices and renewable energy, it does not specifically address charging infrastructure needs for different types of vehicles and user needs, which is the primary question of the review. The paper may be relevant for the secondary questions, …	Done	OK			TRUE	TRUE	TRUE	TRUE	FALSE	FALSE	FALSE	FALSE	FALSE	FALSE	FALSE			FALSE	FALSE	FALSE	FALSE	FALSE	FALSE	FALSE	FALSE	FALSE	FALSE	FALSE			TRUE
1	48	82987993	Darabi (2017)	Intelligent Charge Rate Optimization of PHEVs Incorporating Driver Satisfaction and Grid Constraints	2017	In this paper, an optimization model is developed to find a plug-in hybrid electric vehicle (PHEV) optimum charging rate profile that dynamically varies throughout the day. From the grid point of view, the model takes into account the constraints of maximum demand and charging facilities, while from the driver's point of view, waiting and charging time restrictions are considered. The novelty of …	FALSE	FALSE	FALSE		82987993	Darabi (2017)	Intelligent Charge Rate Optimization of PHEVs Incorporating Driver Satisfaction and Grid Constraints	2017	In this paper, an optimization model is developed to find a plug-in hybrid electric vehicle (PHEV) optimum charging rate profile that dynamically varies throughout the day. From the grid point of view, the model takes into account the constraints of maximum demand and charging facilities, while from the driver's point of view, waiting and charging time restrictions are considered. The novelty of …	0.8	0.9	The paper seems to focus on optimizing charging rates for PHEVs, which is relevant to the primary review question. The paper also considers grid constraints and driver satisfaction, which are important secondary questions. However, it is unclear if the paper explicitly quantifies the charging infrastructure need for different vehicle types and user groups, which is a key eligibility criterion.	Done	OK			TRUE	TRUE	TRUE	TRUE	TRUE	TRUE	TRUE	TRUE	TRUE	FALSE	FALSE			FALSE	FALSE	FALSE	FALSE	FALSE	FALSE	FALSE	FALSE	FALSE	FALSE	FALSE			TRUE
1	49	82987995	Du (2017)	Progress of Chinese electric vehicles industrialization in 2015: A review	2017	Recently, China has been facing energy security and urban air pollution challenges. The development of new energy vehicles (NEVs) is considered an optimal technological route for solving such problems. By the end of 2015, China had become world's largest plug-in electric vehicle (PEV) market; however, the core technologies associated with PEVs remain less competitive in the world marketplace. Thu…	FALSE	FALSE	FALSE		82987995	Du (2017)	Progress of Chinese electric vehicles industrialization in 2015: A review	2017	Recently, China has been facing energy security and urban air pollution challenges. The development of new energy vehicles (NEVs) is considered an optimal technological route for solving such problems. By the end of 2015, China had become world's largest plug-in electric vehicle (PEV) market; however, the core technologies associated with PEVs remain less competitive in the world marketplace. Thu…	0.7	0.8	The study seems to focus on the development of new energy vehicles (NEVs) in China, which is relevant to the primary review question. However, the focus is on the Chinese market and policies, and it is unclear whether the study provides evidence on charging infrastructure needs across different types of vehicles and users globally. The certainty is relatively high as the abstract provides a clear…	Done	OK			TRUE	TRUE	TRUE	TRUE	TRUE	TRUE	TRUE	TRUE	FALSE	FALSE	FALSE			FALSE	FALSE	FALSE	FALSE	FALSE	FALSE	FALSE	FALSE	FALSE	FALSE	FALSE			TRUE
1	50	82987996	Khushalani (2017)	Coordinated Charging Strategies for Plug-in Hybrid Electric Vehicles	2017	Electric Vehicles (EV) is a current buzz in the automotive industry. This new buzz has both negative as well as positive impacts on the power system. The increased number of electric vehicles, when acting as loads impose enormous power requirements on power grid and this leads to power imbalance and also weakens the stability of the grid. A careful selection of charging location and capacity of c…	FALSE	FALSE	FALSE		82987996	Khushalani (2017)	Coordinated Charging Strategies for Plug-in Hybrid Electric Vehicles	2017	Electric Vehicles (EV) is a current buzz in the automotive industry. This new buzz has both negative as well as positive impacts on the power system. The increased number of electric vehicles, when acting as loads impose enormous power requirements on power grid and this leads to power imbalance and also weakens the stability of the grid. A careful selection of charging location and capacity of c…	0.7	0.8	The title and abstract suggest that the paper discusses coordinated charging strategies for plug-in hybrid electric vehicles, which is relevant to the primary research question. The abstract also mentions the use of optimization and demand response strategies, which are eligible interventions. However, the abstract does not explicitly state whether the paper provides charging infrastructure need …	Done	OK			TRUE	TRUE	TRUE	TRUE	TRUE	TRUE	TRUE	TRUE	FALSE	FALSE	FALSE			FALSE	FALSE	FALSE	FALSE	FALSE	FALSE	FALSE	FALSE	FALSE	FALSE	FALSE			TRUE
1	51	82987997	Zhou (2020)	Multi-objective energy management for fuel cell electric vehicles using online-learning enhanced Markov speed predictor	2020	As one of promising solutions towards future cleaner transportation, fuel cell electric vehicles have been widely regarded as an attractive technology in both academia and industry. To enhance the vehicle's operation efficiency, this paper proposes a multi-criteria power allocation strategy for a fuel cell/battery-based plug-in hybrid electric vehicle. Firstly, an adaptive online-learning enhance…	FALSE	FALSE	FALSE		82987997	Zhou (2020)	Multi-objective energy management for fuel cell electric vehicles using online-learning enhanced Markov speed predictor	2020	As one of promising solutions towards future cleaner transportation, fuel cell electric vehicles have been widely regarded as an attractive technology in both academia and industry. To enhance the vehicle's operation efficiency, this paper proposes a multi-criteria power allocation strategy for a fuel cell/battery-based plug-in hybrid electric vehicle. Firstly, an adaptive online-learning enhance…	0.6	0.8	The paper proposes a multi-criteria power allocation strategy for a fuel cell/battery-based plug-in hybrid electric vehicle. The study seems to focus on the energy management of the vehicle and does not explicitly state the type of charging infrastructure they focus on. However, the study may provide insights into the energy demand of different types of vehicles and user needs. The certainty is r…	Done	OK			TRUE	TRUE	TRUE	TRUE	TRUE	TRUE	TRUE	FALSE	FALSE	FALSE	FALSE			FALSE	FALSE	FALSE	FALSE	FALSE	FALSE	FALSE	FALSE	FALSE	FALSE	FALSE			TRUE
1	52	82987998	Guo (2018)	Energy management for plug-in hybrid electric vehicles considering optimal engine ON/OFF control and fast state-of-charge trajectory planning	2018	In this paper, a novel energy management strategy for plug-in hybrid electric vehicles (PHEVs) is proposed, considering engine on/off control and state-of-charge (SOC) trajectory planning. First, the powertrain structure is analyzed in detail, and then the fuel rate is fitted versus the battery power by a series of quadratic equations. Pontryagin's minimum principle is employed to determine the o…	FALSE	FALSE	FALSE		82987998	Guo (2018)	Energy management for plug-in hybrid electric vehicles considering optimal engine ON/OFF control and fast state-of-charge trajectory planning	2018	In this paper, a novel energy management strategy for plug-in hybrid electric vehicles (PHEVs) is proposed, considering engine on/off control and state-of-charge (SOC) trajectory planning. First, the powertrain structure is analyzed in detail, and then the fuel rate is fitted versus the battery power by a series of quadratic equations. Pontryagin's minimum principle is employed to determine the o…	0.2	0.8	The paper proposes an energy management strategy for plug-in hybrid electric vehicles, but it does not focus on charging infrastructure needs or demand estimations. The paper is not directly relevant to the research questions and eligibility criteria of the systematic review.	Done	OK			TRUE	TRUE	TRUE	FALSE	FALSE	FALSE	FALSE	FALSE	FALSE	FALSE	FALSE			FALSE	FALSE	FALSE	FALSE	FALSE	FALSE	FALSE	FALSE	FALSE	FALSE	FALSE			TRUE
1	53	82987999	Hamidi (2018)	Smart grid adds to renewable resources hosting capacity: Collaboration of plug-in hybrid electric vehicles in Volt/VAr control process	2018	This paper develops an efficient energy management approach to increase the renewables share in energy provision of smart distribution grids (SDGs). Voltage violation ends in curtailment of renewables generations and, hence, decreases the economic success of distribution companies. To avert such deficits, this study fosters the collaboration of SDG components in an intelligent Volt/VAr control pr…	FALSE	FALSE	FALSE		82987999	Hamidi (2018)	Smart grid adds to renewable resources hosting capacity: Collaboration of plug-in hybrid electric vehicles in Volt/VAr control process	2018	This paper develops an efficient energy management approach to increase the renewables share in energy provision of smart distribution grids (SDGs). Voltage violation ends in curtailment of renewables generations and, hence, decreases the economic success of distribution companies. To avert such deficits, this study fosters the collaboration of SDG components in an intelligent Volt/VAr control pr…	0.6	0.8	The paper seems to focus on the management of energy provision in smart distribution grids, with a specific focus on the collaboration of plug-in hybrid electric vehicles in Volt/VAr control process. While the paper does not explicitly state the type of charging infrastructure it focuses on, it does mention charge stations and bidirectional inverters. The paper may provide some insights into the …	Done	OK			TRUE	TRUE	TRUE	TRUE	TRUE	TRUE	TRUE	FALSE	FALSE	FALSE	FALSE			FALSE	FALSE	FALSE	FALSE	FALSE	FALSE	FALSE	FALSE	FALSE	FALSE	FALSE			TRUE
1	54	82988000	Chakraborty (2019)	DC-DC Converter Topologies for Electric Vehicles, Plug-in Hybrid Electric Vehicles and Fast Charging Stations: State of the Art and Future Trends	2019	This article reviews the design and evaluation of different DC-DC converter topologies for Battery Electric Vehicles (BEVs) and Plug-in Hybrid Electric Vehicles (PHEVs). The design and evaluation of these converter topologies are presented, analyzed and compared in terms of output power, component count, switching frequency, electromagnetic interference (EMI), losses, effectiveness, reliability a…	FALSE	FALSE	FALSE		82988000	Chakraborty (2019)	DC-DC Converter Topologies for Electric Vehicles, Plug-in Hybrid Electric Vehicles and Fast Charging Stations: State of the Art and Future Trends	2019	This article reviews the design and evaluation of different DC-DC converter topologies for Battery Electric Vehicles (BEVs) and Plug-in Hybrid Electric Vehicles (PHEVs). The design and evaluation of these converter topologies are presented, analyzed and compared in terms of output power, component count, switching frequency, electromagnetic interference (EMI), losses, effectiveness, reliability a…	0.2	0.8	The article focuses on DC-DC converter topologies for electric vehicles and fast charging stations, which is not directly related to the primary review question of charging infrastructure needs across different types of vehicles and users. While the article may provide some useful information on charging infrastructure, it is not a direct match for the review question.	Done	OK			TRUE	TRUE	TRUE	FALSE	FALSE	FALSE	FALSE	FALSE	FALSE	FALSE	FALSE			FALSE	FALSE	FALSE	FALSE	FALSE	FALSE	FALSE	FALSE	FALSE	FALSE	FALSE			TRUE
1	55	82988001	Taherzadeh (2018)	A New Efficient Fuel Optimization in Blended Charge Depletion/Charge Sustenance Control Strategy for Plug-In Hybrid Electric Vehicles	2018	The fuel consumption and pollutant emissions of vehicles can significantly be reduced by adding an electric drivetrain to the internal combustion engine (ICE) without deteriorating the vehicle performance. One of the best suggestions to achieve such a goal is plug-in hybrid electric vehicles (PHEVs). In PHEVs, the design of an efficient energy management strategy plays a significant role. In this…	FALSE	FALSE	FALSE		82988001	Taherzadeh (2018)	A New Efficient Fuel Optimization in Blended Charge Depletion/Charge Sustenance Control Strategy for Plug-In Hybrid Electric Vehicles	2018	The fuel consumption and pollutant emissions of vehicles can significantly be reduced by adding an electric drivetrain to the internal combustion engine (ICE) without deteriorating the vehicle performance. One of the best suggestions to achieve such a goal is plug-in hybrid electric vehicles (PHEVs). In PHEVs, the design of an efficient energy management strategy plays a significant role. In this…	0.3	0.8	The paper proposes a new control strategy for parallel PHEVs to minimize fuel consumption over standardized drive cycles. While the paper discusses the optimization of ICE operation points, it does not specifically address charging infrastructure needs or demand estimations for different vehicle types and user groups. The paper may be relevant for the review's secondary question on methodological…	Done	OK			TRUE	TRUE	TRUE	TRUE	FALSE	FALSE	FALSE	FALSE	FALSE	FALSE	FALSE			FALSE	FALSE	FALSE	FALSE	FALSE	FALSE	FALSE	FALSE	FALSE	FALSE	FALSE			TRUE
1	56	82988002	Wang (2017)	Energy Management Strategy for Plug-In Hybrid Electric Vehicles via Bidirectional Vehicle-to-Grid	2017	As a paradigm of the incoming smart grid, vehicle-to-grid (V2G) has been proposed as a promising solution to increase the adoption rate of plug-in hybrid electric vehicles (PHEVs). In this paper, we investigate the energy management strategies for PHEVs via bidirectional V2G. We first follow a cost-conscious approach from the PHEV owner point of view. To minimize the daily energy cost, we formula…	FALSE	FALSE	FALSE		82988002	Wang (2017)	Energy Management Strategy for Plug-In Hybrid Electric Vehicles via Bidirectional Vehicle-to-Grid	2017	As a paradigm of the incoming smart grid, vehicle-to-grid (V2G) has been proposed as a promising solution to increase the adoption rate of plug-in hybrid electric vehicles (PHEVs). In this paper, we investigate the energy management strategies for PHEVs via bidirectional V2G. We first follow a cost-conscious approach from the PHEV owner point of view. To minimize the daily energy cost, we formula…	0.8	0.9	The paper investigates energy management strategies for PHEVs via bidirectional V2G, which is relevant to the primary review question. The paper also includes theoretical analysis and proofs, which adds to the rigor of the study. However, the focus on cost-conscious approach from the PHEV owner point of view and the optimal PHEV charging scheme from the distribution system operator's perspective …	Done	OK			TRUE	TRUE	TRUE	TRUE	TRUE	TRUE	TRUE	TRUE	TRUE	FALSE	FALSE			FALSE	FALSE	FALSE	FALSE	FALSE	FALSE	FALSE	FALSE	FALSE	FALSE	FALSE			TRUE
1	57	82988003	Suganya (2017)	Smart management of distinct plug-in hybrid electric vehicle charging stations considering mobility pattern and site characteristics	2017	Management of plug-in hybrid electric vehicles (PHEVs) is an important alternative energy solution to accord the prevailing environmental depletion. However, adding PHEVs to the existing distribution network may stimulate issues such as increase in peak load, power loss, and voltage deviation. Addressing the aforementioned issues by incorporating distinct mobility patterns together will develop a…	FALSE	FALSE	FALSE		82988003	Suganya (2017)	Smart management of distinct plug-in hybrid electric vehicle charging stations considering mobility pattern and site characteristics	2017	Management of plug-in hybrid electric vehicles (PHEVs) is an important alternative energy solution to accord the prevailing environmental depletion. However, adding PHEVs to the existing distribution network may stimulate issues such as increase in peak load, power loss, and voltage deviation. Addressing the aforementioned issues by incorporating distinct mobility patterns together will develop a…	0.3	0.8	The paper seems to focus on the management of plug-in hybrid electric vehicles (PHEVs) in a specific distribution system, rather than providing evidence on charging infrastructure needs across different types of vehicles and users. While the paper may touch on some aspects of charging infrastructure, it does not seem to be the main focus. The certainty is relatively high as the abstract provides …	Done	OK			TRUE	TRUE	TRUE	TRUE	FALSE	FALSE	FALSE	FALSE	FALSE	FALSE	FALSE			FALSE	FALSE	FALSE	FALSE	FALSE	FALSE	FALSE	FALSE	FALSE	FALSE	FALSE			TRUE
1	58	82988004	Li (2017)	Impacts of renewables and socioeconomic factors on electric vehicle demands - Panel data studies across 14 countries	2017	Electric vehicle demands have increased rapidly since 2010, and depend on renewables and socioeconomic factors. Using panel data from fourteen countries between 2010 and 2015, we study impacts of seven factors in a multiple linear regression model. The factors include percentage of renewable energies in electricity generation, number of charging stations, education level, population density, gaso…	FALSE	FALSE	FALSE		82988004	Li (2017)	Impacts of renewables and socioeconomic factors on electric vehicle demands - Panel data studies across 14 countries	2017	Electric vehicle demands have increased rapidly since 2010, and depend on renewables and socioeconomic factors. Using panel data from fourteen countries between 2010 and 2015, we study impacts of seven factors in a multiple linear regression model. The factors include percentage of renewable energies in electricity generation, number of charging stations, education level, population density, gaso…	0.8	0.9	The title and abstract suggest that the study investigates the impacts of renewables and socioeconomic factors on electric vehicle demands, which is relevant to the primary review question. The study design is a panel data study, which is eligible. The eligible outcomes are not explicitly stated, but it is likely that the study provides some evidence on charging infrastructure needs. However, the…	Done	OK			TRUE	TRUE	TRUE	TRUE	TRUE	TRUE	TRUE	TRUE	TRUE	FALSE	FALSE			FALSE	FALSE	FALSE	FALSE	FALSE	FALSE	FALSE	FALSE	FALSE	FALSE	FALSE			TRUE
1	59	82988005	Yun (2019)	A Charging Location Choice Model for Plug-In Hybrid Electric Vehicle Users	2019	Electric vehicles (EVs) are promising alternatives to replace traditional gasoline vehicles. The relationship between available charging stations and electric vehicles has to be precisely coordinated to facilitate the increasing promotion and usage of EVs. This paper aims to investigate the choice of the charging location with global positioning system (GPS) trajectories of 700 Plug-in Hybrid Ele…	FALSE	FALSE	FALSE		82988005	Yun (2019)	A Charging Location Choice Model for Plug-In Hybrid Electric Vehicle Users	2019	Electric vehicles (EVs) are promising alternatives to replace traditional gasoline vehicles. The relationship between available charging stations and electric vehicles has to be precisely coordinated to facilitate the increasing promotion and usage of EVs. This paper aims to investigate the choice of the charging location with global positioning system (GPS) trajectories of 700 Plug-in Hybrid Ele…	0.8	0.9	The study investigates the choice of charging location for PHEV users and identifies factors that influence their decision. The study is relevant to the primary research question and meets the eligibility criteria. However, the study focuses on PHEVs and does not cover all types of electric vehicles.	Done	OK			TRUE	TRUE	TRUE	TRUE	TRUE	TRUE	TRUE	TRUE	TRUE	FALSE	FALSE			FALSE	FALSE	FALSE	FALSE	FALSE	FALSE	FALSE	FALSE	FALSE	FALSE	FALSE			TRUE
1	60	82988006	Kim (2017)	Dynamic Pricing, Scheduling, and Energy Management for Profit Maximization in PHEV Charging Stations	2017	Recently, as plug-in hybrid electric vehicles (PHEVs) take center stage for the eco-friendly and cost-effective transportation, commercial PHEV charging stations will be widely prevalent in the future. However, previous studies in the fields of the management of PHEV charging stations have not synthetically taken practical charging systems into account. In this paper, we study the profit-optimal …	FALSE	FALSE	FALSE		82988006	Kim (2017)	Dynamic Pricing, Scheduling, and Energy Management for Profit Maximization in PHEV Charging Stations	2017	Recently, as plug-in hybrid electric vehicles (PHEVs) take center stage for the eco-friendly and cost-effective transportation, commercial PHEV charging stations will be widely prevalent in the future. However, previous studies in the fields of the management of PHEV charging stations have not synthetically taken practical charging systems into account. In this paper, we study the profit-optimal …	0.6	0.8	The paper focuses on profit optimization of PHEV charging stations and proposes an algorithm for charging management. While the paper addresses various types of vehicles and waiting time guarantee for PHEV customers, it does not explicitly quantify the charging infrastructure demand for different vehicle types and user groups, which is the primary question of the review. However, the paper may pr…	Done	OK			TRUE	TRUE	TRUE	TRUE	TRUE	TRUE	TRUE	FALSE	FALSE	FALSE	FALSE			FALSE	FALSE	FALSE	FALSE	FALSE	FALSE	FALSE	FALSE	FALSE	FALSE	FALSE			TRUE
1	61	82988007	Coffman (2017)	Electric vehicles revisited: a review of factors that affect adoption	2017	Electric vehicles (EVs) were recently reintroduced to the global car market. These are an improvement over their predecessors in performance and electric driving range. Although the uptake of EVs has been notable in a short period of time, most government goals for adoption have not been met. This paper reviews a growing body of peer-reviewed literature assessing factors affecting EV adoption. Se…	FALSE	FALSE	FALSE		82988007	Coffman (2017)	Electric vehicles revisited: a review of factors that affect adoption	2017	Electric vehicles (EVs) were recently reintroduced to the global car market. These are an improvement over their predecessors in performance and electric driving range. Although the uptake of EVs has been notable in a short period of time, most government goals for adoption have not been met. This paper reviews a growing body of peer-reviewed literature assessing factors affecting EV adoption. Se…	0.8	0.9	The title and abstract suggest that the paper reviews factors affecting EV adoption, which is relevant to the primary review question. The abstract also mentions government incentives and public charging infrastructure, which are eligible interventions. However, the abstract does not explicitly state whether the paper provides charging infrastructure need estimations for different vehicle types a…	Done	OK			TRUE	TRUE	TRUE	TRUE	TRUE	TRUE	TRUE	TRUE	TRUE	FALSE	FALSE			FALSE	FALSE	FALSE	FALSE	FALSE	FALSE	FALSE	FALSE	FALSE	FALSE	FALSE			TRUE
1	62	82988008	Aragon-Aviles (2020)	Smart Power Electronics-Based Solutions to Interface Solar-Photovoltaics (PV), Smart Grid, and Electrified Transportation: State-of-the-Art and Future Prospects	2020	The need to reduce the use of fossil fuels and greenhouse gas (GHG) emissions produced by the transport sector has generated a clear increasing trend in transportation electrification and the future of energy and mobility. This paper reviews the current research trends and future work for power electronics-based solutions that support the integration of photovoltaic (PV) energy sources and smart …	FALSE	FALSE	FALSE		82988008	Aragon-Aviles (2020)	Smart Power Electronics-Based Solutions to Interface Solar-Photovoltaics (PV), Smart Grid, and Electrified Transportation: State-of-the-Art and Future Prospects	2020	The need to reduce the use of fossil fuels and greenhouse gas (GHG) emissions produced by the transport sector has generated a clear increasing trend in transportation electrification and the future of energy and mobility. This paper reviews the current research trends and future work for power electronics-based solutions that support the integration of photovoltaic (PV) energy sources and smart …	0.8	0.9	The title and abstract suggest that the paper is focused on power electronics-based solutions for integrating PV energy sources and smart grid with charging systems for EVs and PHEVs. The paper seems to be relevant to the review question, but more information is needed to determine if it meets all the eligibility criteria. The certainty is high because the abstract provides a clear overview of th…	Done	OK			TRUE	TRUE	TRUE	TRUE	TRUE	TRUE	TRUE	TRUE	TRUE	FALSE	FALSE			FALSE	FALSE	FALSE	FALSE	FALSE	FALSE	FALSE	FALSE	FALSE	FALSE	FALSE			TRUE
1	63	82988009	Fathabadi (2018)	Utilizing solar and wind energy in plug-in hybrid electric vehicles	2018	For the first time, this study has provided a renewable energy based replacement for the internal combustion engine of a plug-in hybrid electric vehicle (PHEV). A novel battery/PV/wind hybrid power source is proposed to replace the internal combustion engine with a small-size photovoltaic (PV) module positioned on the roof of the PHEV, and a micro wind turbine located in front of the PHEV, behind…	FALSE	FALSE	FALSE		82988009	Fathabadi (2018)	Utilizing solar and wind energy in plug-in hybrid electric vehicles	2018	For the first time, this study has provided a renewable energy based replacement for the internal combustion engine of a plug-in hybrid electric vehicle (PHEV). A novel battery/PV/wind hybrid power source is proposed to replace the internal combustion engine with a small-size photovoltaic (PV) module positioned on the roof of the PHEV, and a micro wind turbine located in front of the PHEV, behind…	0.3	0.8	The study proposes a novel battery/PV/wind hybrid power source to replace the internal combustion engine of a PHEV. While the study does mention the use of charging infrastructure, it does not specifically quantify the charging infrastructure demand for different vehicle types and user groups, which is the primary question of the review. Additionally, the study focuses on a specific technology ra…	Done	OK			TRUE	TRUE	TRUE	TRUE	FALSE	FALSE	FALSE	FALSE	FALSE	FALSE	FALSE			FALSE	FALSE	FALSE	FALSE	FALSE	FALSE	FALSE	FALSE	FALSE	FALSE	FALSE			TRUE
1	64	82988010	Eriksson (2022)	The role of middle actors in electrification of transport in Swedish rural areas	2022	In this paper, we use the middle-out perspective to analyze the diffusion of electric cars and plug-in hybrids in Swedish rural areas and small towns. In Sweden, electrification of the transport system is a priority, particularly in car-dependent rural areas. However, the transition to electromobility mainly takes place in major urban areas. To understand the dynamics of the transition to electri…	FALSE	FALSE	FALSE		82988010	Eriksson (2022)	The role of middle actors in electrification of transport in Swedish rural areas	2022	In this paper, we use the middle-out perspective to analyze the diffusion of electric cars and plug-in hybrids in Swedish rural areas and small towns. In Sweden, electrification of the transport system is a priority, particularly in car-dependent rural areas. However, the transition to electromobility mainly takes place in major urban areas. To understand the dynamics of the transition to electri…	0.8	0.9	The paper seems to focus on the electrification of transport in rural areas, which is within the scope of the review. The paper also mentions the importance of charging infrastructure development, which is one of the eligible interventions. However, it is not clear if the paper explicitly quantifies the charging infrastructure need for different vehicle types and user groups, which is one of the …	Done	OK			TRUE	TRUE	TRUE	TRUE	TRUE	TRUE	TRUE	TRUE	TRUE	FALSE	FALSE			FALSE	FALSE	FALSE	FALSE	FALSE	FALSE	FALSE	FALSE	FALSE	FALSE	FALSE			TRUE
1	65	82988011	Levinson (2018)	Impact of convenient away-from-home charging infrastructure	2018	This work uses market analysis and simulation to explore the potential impact of workplace and similarly convenient away-from-home charging infrastructure (CAFHCI) in reducing US light duty vehicle (LDV) petroleum use and greenhouse gas emissions. The ParaChoice model simulates the evolution of LDV sales, fuel use, and emissions through 2050, considering consumer responses to different options of…	FALSE	FALSE	FALSE		82988011	Levinson (2018)	Impact of convenient away-from-home charging infrastructure	2018	This work uses market analysis and simulation to explore the potential impact of workplace and similarly convenient away-from-home charging infrastructure (CAFHCI) in reducing US light duty vehicle (LDV) petroleum use and greenhouse gas emissions. The ParaChoice model simulates the evolution of LDV sales, fuel use, and emissions through 2050, considering consumer responses to different options of…	0.9	0.8	The title and abstract clearly state the focus of the study on the impact of convenient away-from-home charging infrastructure on LDV petroleum use and greenhouse gas emissions. The study meets the eligibility criteria as it focuses on charging infrastructure need estimations for different vehicle types and user groups, and quantifies the impact of different charging options. However, the certain…	Done	OK			TRUE	TRUE	TRUE	TRUE	TRUE	TRUE	TRUE	TRUE	TRUE	TRUE	FALSE			FALSE	FALSE	FALSE	FALSE	FALSE	FALSE	FALSE	FALSE	FALSE	FALSE	FALSE			TRUE
1	66	82988012	Tian (2018)	Adaptive Fuzzy Logic Energy Management Strategy Based on Reasonable SOC Reference Curve for Online Control of Plug-in Hybrid Electric City Bus	2018	The key challenge in energy management of plug-in hybrid electric vehicles is how to macroscopically plan the battery energy considering trip information while microscopically distributing the torque between power sources to improve the energy efficiency of the hybrid propulsion system. Nowadays, future partial trip information can be obtained from an intelligent transportation system and a navig…	FALSE	FALSE	FALSE		82988012	Tian (2018)	Adaptive Fuzzy Logic Energy Management Strategy Based on Reasonable SOC Reference Curve for Online Control of Plug-in Hybrid Electric City Bus	2018	The key challenge in energy management of plug-in hybrid electric vehicles is how to macroscopically plan the battery energy considering trip information while microscopically distributing the torque between power sources to improve the energy efficiency of the hybrid propulsion system. Nowadays, future partial trip information can be obtained from an intelligent transportation system and a navig…	0.2	0.8	The paper focuses on energy management strategy for plug-in hybrid electric city buses, which is not directly related to the primary review question of charging infrastructure needs across different types of vehicles and users. While the paper may touch upon charging infrastructure, it is not the main focus of the study.	Done	OK			TRUE	TRUE	TRUE	FALSE	FALSE	FALSE	FALSE	FALSE	FALSE	FALSE	FALSE			FALSE	FALSE	FALSE	FALSE	FALSE	FALSE	FALSE	FALSE	FALSE	FALSE	FALSE			TRUE
1	67	82988013	Mumtaz (2017)	Energy Management and Control of Plug-In Hybrid Electric Vehicle Charging Stations in a Grid-Connected Hybrid Power System	2017	The charging infrastructure plays a key role in the healthy and rapid development of the electric vehicle industry. This paper presents an energy management and control system of an electric vehicle charging station. The charging station (CS) is integrated to a grid-connected hybrid power system having a wind turbine maximum power point tracking (MPPT) controlled subsystem, photovoltaic (PV) MPPT…	FALSE	FALSE	FALSE		82988013	Mumtaz (2017)	Energy Management and Control of Plug-In Hybrid Electric Vehicle Charging Stations in a Grid-Connected Hybrid Power System	2017	The charging infrastructure plays a key role in the healthy and rapid development of the electric vehicle industry. This paper presents an energy management and control system of an electric vehicle charging station. The charging station (CS) is integrated to a grid-connected hybrid power system having a wind turbine maximum power point tracking (MPPT) controlled subsystem, photovoltaic (PV) MPPT…	0.4	0.8	The title and abstract suggest that the paper presents an energy management and control system for an electric vehicle charging station integrated with a grid-connected hybrid power system. While the paper may provide some insights into charging infrastructure needs, it is unclear whether it meets all the eligibility criteria, particularly in terms of quantifying charging infrastructure need esti…	Done	OK			TRUE	TRUE	TRUE	TRUE	TRUE	FALSE	FALSE	FALSE	FALSE	FALSE	FALSE			FALSE	FALSE	FALSE	FALSE	FALSE	FALSE	FALSE	FALSE	FALSE	FALSE	FALSE			TRUE
1	68	82988014	Pournazarian (2019)	Smart participation of PHEVs in controlling voltage and frequency of island microgrids	2019	The microgrids (MGs) are composed of several Distributed Generation (DG) units, storages and loads at the demand side which can work in both islanded and connected to the main grid; in islanded mode, the MGs voltage and frequency must be controlled by individual DG units. As the Plug-in Hybrid Electric Vehicles (PHEVs) in MGs can have both roles of loads and storages, participation of these ever …	FALSE	FALSE	FALSE		82988014	Pournazarian (2019)	Smart participation of PHEVs in controlling voltage and frequency of island microgrids	2019	The microgrids (MGs) are composed of several Distributed Generation (DG) units, storages and loads at the demand side which can work in both islanded and connected to the main grid; in islanded mode, the MGs voltage and frequency must be controlled by individual DG units. As the Plug-in Hybrid Electric Vehicles (PHEVs) in MGs can have both roles of loads and storages, participation of these ever …	0.6	0.8	The title and abstract suggest that the study investigates the participation of PHEVs in controlling voltage and frequency of island microgrids. The study seems to be relevant to the primary research question of the review, as it investigates the charging infrastructure needs for different types of vehicles and user needs. However, the abstract does not provide enough information to determine if …	Done	OK			TRUE	TRUE	TRUE	TRUE	TRUE	TRUE	TRUE	FALSE	FALSE	FALSE	FALSE			FALSE	FALSE	FALSE	FALSE	FALSE	FALSE	FALSE	FALSE	FALSE	FALSE	FALSE			TRUE
1	69	82988015	Preethi (2018)	Economic scheduling of Plug-In Hybrid Electric Vehicle considering various travel patterns	2018	Due to the wide usage of fossil fuels, global warming has become a major threat in recent years. Hence, Plug-in Hybrid Electric Vehicles (PHEVs) usage has become an alternative solution due to the depletion of resources and the increasing price of fossil fuels. In this work, the driving pattern of the vehicles is calculated using probability density function. A Fuzzy Logic based method is used to…	FALSE	FALSE	FALSE		82988015	Preethi (2018)	Economic scheduling of Plug-In Hybrid Electric Vehicle considering various travel patterns	2018	Due to the wide usage of fossil fuels, global warming has become a major threat in recent years. Hence, Plug-in Hybrid Electric Vehicles (PHEVs) usage has become an alternative solution due to the depletion of resources and the increasing price of fossil fuels. In this work, the driving pattern of the vehicles is calculated using probability density function. A Fuzzy Logic based method is used to…	0.3	0.8	The study focuses on the economic scheduling of PHEVs using a controlled charging strategy, which is not directly related to the primary review question of charging infrastructure needs across different types of vehicles and users. However, the study may provide some insights into the charging patterns of PHEVs in residential and commercial areas, which could be relevant to the review. The certai…	Done	OK			TRUE	TRUE	TRUE	TRUE	FALSE	FALSE	FALSE	FALSE	FALSE	FALSE	FALSE			FALSE	FALSE	FALSE	FALSE	FALSE	FALSE	FALSE	FALSE	FALSE	FALSE	FALSE			TRUE
1	70	82988016	Davis (2019)	Evidence of a homeowner-renter gap for electric vehicles	2019	This paper provides the first empirical analysis of the homeowner-renter gap for electric vehicles. Using newly-available U.S. nationally representative data, the analysis shows that homeowners are three times more likely than renters to own an electric vehicle. The gap is highly statistically significant, and remains even after controlling for income. For example, among households with annual in…	FALSE	FALSE	FALSE		82988016	Davis (2019)	Evidence of a homeowner-renter gap for electric vehicles	2019	This paper provides the first empirical analysis of the homeowner-renter gap for electric vehicles. Using newly-available U.S. nationally representative data, the analysis shows that homeowners are three times more likely than renters to own an electric vehicle. The gap is highly statistically significant, and remains even after controlling for income. For example, among households with annual in…	0.8	0.9	The study seems to address the primary and secondary research questions, as it investigates the charging infrastructure needs for different user groups (homeowners and renters) and provides quantified data. However, it is unclear if the study investigates charging infrastructure need estimations for different vehicle types. The certainty is high as the study provides clear and specific data.	Done	OK			TRUE	TRUE	TRUE	TRUE	TRUE	TRUE	TRUE	TRUE	TRUE	FALSE	FALSE			FALSE	FALSE	FALSE	FALSE	FALSE	FALSE	FALSE	FALSE	FALSE	FALSE	FALSE			TRUE
1	71	82988017	Shafiq (2020)	Reliability Evaluation of Composite Power Systems: Evaluating the Impact of Full and Plug-in Hybrid Electric Vehicles	2020	The rising concerns over global climate change and depleting fossil fuel reserves are two of the main reasons for the ongoing efforts towards the electrification of the transportation sector. While greenhouse gases (GHGs) emissions from other sectors are generally falling, emissions from the road transport have increased over the past few decades, with both full electric vehicles (FEVs) and plug-…	FALSE	FALSE	FALSE		82988017	Shafiq (2020)	Reliability Evaluation of Composite Power Systems: Evaluating the Impact of Full and Plug-in Hybrid Electric Vehicles	2020	The rising concerns over global climate change and depleting fossil fuel reserves are two of the main reasons for the ongoing efforts towards the electrification of the transportation sector. While greenhouse gases (GHGs) emissions from other sectors are generally falling, emissions from the road transport have increased over the past few decades, with both full electric vehicles (FEVs) and plug-…	0.8	0.9	The paper seems to address the primary research question of the review, as it proposes a model for integrating FEVs and PHEVs with existing power grids and evaluates the impact on the composite power system. The abstract also mentions the consideration of different charging strategies and user behavior, which are relevant to the review's eligibility criteria. However, further assessment is needed…	Done	OK			TRUE	TRUE	TRUE	TRUE	TRUE	TRUE	TRUE	TRUE	TRUE	FALSE	FALSE			FALSE	FALSE	FALSE	FALSE	FALSE	FALSE	FALSE	FALSE	FALSE	FALSE	FALSE			TRUE
1	72	82988018	Nguyen (2019)	Research on Novel Concept of Hybrid Electric Vehicle Using Removable Engine-generator	2019	Hybrid electric vehicles (HEVs) have been widely used due to their significant impacts in urban driving areas. However, the charge of additional weight of the engine/generator is a huge burden. This paper studies a modern concept to reduce unnecessary weight using the removable engine-generator set that can be can assembled and disassembled by hands. It can be used according to the requirements o…	FALSE	FALSE	FALSE		82988018	Nguyen (2019)	Research on Novel Concept of Hybrid Electric Vehicle Using Removable Engine-generator	2019	Hybrid electric vehicles (HEVs) have been widely used due to their significant impacts in urban driving areas. However, the charge of additional weight of the engine/generator is a huge burden. This paper studies a modern concept to reduce unnecessary weight using the removable engine-generator set that can be can assembled and disassembled by hands. It can be used according to the requirements o…	0.7	0.8	The paper seems to focus on a novel concept of a hybrid electric vehicle using a removable engine-generator set. While the paper does not explicitly state the focus on charging infrastructure needs, it does mention the potential elimination of the need for additional charging stations. The eligibility criteria for this review specifically mention the need for studies that quantify the charging in…	Done	OK			TRUE	TRUE	TRUE	TRUE	TRUE	TRUE	TRUE	TRUE	FALSE	FALSE	FALSE			FALSE	FALSE	FALSE	FALSE	FALSE	FALSE	FALSE	FALSE	FALSE	FALSE	FALSE			TRUE
1	73	82988019	Kamal (2018)	Energy Management and Switching Control of PHEV Charging Stations in a Hybrid Smart Micro-Grid System	2018	In this study, the energy management and switching control of plug-in hybrid electric vehicles (PHEVs) in a hybrid smart micro-grid system was designed. The charging station in this research consists of real market PHEVs of different companies with different sizes. The rate of charging of PHEVs is managed via switching control to receive maximum benefits from renewable energy sources and reduce t…	FALSE	FALSE	FALSE		82988019	Kamal (2018)	Energy Management and Switching Control of PHEV Charging Stations in a Hybrid Smart Micro-Grid System	2018	In this study, the energy management and switching control of plug-in hybrid electric vehicles (PHEVs) in a hybrid smart micro-grid system was designed. The charging station in this research consists of real market PHEVs of different companies with different sizes. The rate of charging of PHEVs is managed via switching control to receive maximum benefits from renewable energy sources and reduce t…	0.2	0.8	The study focuses on the energy management and switching control of PHEVs in a hybrid smart micro-grid system, which is not directly related to the primary review question of charging infrastructure needs across different types of vehicles and users. While the study does mention charging stations, it is not clear if it meets the eligibility criteria for the review. The abstract lacks information …	Done	OK			TRUE	TRUE	TRUE	FALSE	FALSE	FALSE	FALSE	FALSE	FALSE	FALSE	FALSE			FALSE	FALSE	FALSE	FALSE	FALSE	FALSE	FALSE	FALSE	FALSE	FALSE	FALSE			TRUE
1	74	82988020	Sharma (2021)	Optimal energy management in microgrid including stationary and mobile storages based on minimum power loss and voltage deviation	2021	The grid-connected microgrid (MG) may depend on the utility grid (UG) during peak load hours to meet its unequaled load demand. Also, the rapid increase in penetration of plug-in hybrid electric vehicles (PHEV) affects the system's stability and the load demand. Therefore, it is an indisputable fact that MG demands, an effective energy management strategy to manage the peak load that occurred due…	FALSE	FALSE	FALSE		82988020	Sharma (2021)	Optimal energy management in microgrid including stationary and mobile storages based on minimum power loss and voltage deviation	2021	The grid-connected microgrid (MG) may depend on the utility grid (UG) during peak load hours to meet its unequaled load demand. Also, the rapid increase in penetration of plug-in hybrid electric vehicles (PHEV) affects the system's stability and the load demand. Therefore, it is an indisputable fact that MG demands, an effective energy management strategy to manage the peak load that occurred due…	0.8	0.9	The title and abstract suggest that the study focuses on an optimal energy management strategy for a microgrid that includes stationary and mobile storages. The study seems to be relevant to the primary research question of the review, as it aims to optimize the energy exchanged between the microgrid and the utility grid while minimizing power losses and voltage deviation. The study also includes…	Done	OK			TRUE	TRUE	TRUE	TRUE	TRUE	TRUE	TRUE	TRUE	TRUE	FALSE	FALSE			FALSE	FALSE	FALSE	FALSE	FALSE	FALSE	FALSE	FALSE	FALSE	FALSE	FALSE			TRUE
1	75	82988021	Sureshbabu (2022)	Design and analysis of a photovoltaic-powered charging station for plug-in hybrid electric vehicles in college campus	2022	Photovoltaic-powered electric transportation systems are gaining global momentum owing to their superior enactment and zero carbon emissions. With a growing number of electric vehicles (EVs) on the road, implementation of efficient and well-organised charging stations is extremely indispensable. The authors investigate the feasibility of creating a charging station for plug-in-hybrid EVs at an ed…	FALSE	FALSE	FALSE		82988021	Sureshbabu (2022)	Design and analysis of a photovoltaic-powered charging station for plug-in hybrid electric vehicles in college campus	2022	Photovoltaic-powered electric transportation systems are gaining global momentum owing to their superior enactment and zero carbon emissions. With a growing number of electric vehicles (EVs) on the road, implementation of efficient and well-organised charging stations is extremely indispensable. The authors investigate the feasibility of creating a charging station for plug-in-hybrid EVs at an ed…	0.5	0.8	The study investigates the feasibility of creating a charging station for plug-in-hybrid EVs at an educational institution in India, using solar panels. While the study is focused on a specific location and technology, it does provide some information on the optimisation of the charging station and the potential for solar-powered EV charging. However, it does not directly address the primary revi…	Done	OK			TRUE	TRUE	TRUE	TRUE	TRUE	TRUE	FALSE	FALSE	FALSE	FALSE	FALSE			FALSE	FALSE	FALSE	FALSE	FALSE	FALSE	FALSE	FALSE	FALSE	FALSE	FALSE			TRUE
1	76	82988022	Aljanad (2018)	A novel method for optimal placement of vehicle-to-grid charging stations in distribution power system using a quantum binary lightning search algorithm	2018	Vehicle-to-Grid (V2G) technology is currently used in plug-in hybrid electric vehicles (PHEV) during the discharging mode. This technology has become a considerable mechanism to provide a backup power source for distribution networks. In the meanwhile, these vehicles need Charging Stations (CSs) to receive power from the grid. Therefore, determining the optimal CS placement in the distribution ne…	FALSE	FALSE	FALSE		82988022	Aljanad (2018)	A novel method for optimal placement of vehicle-to-grid charging stations in distribution power system using a quantum binary lightning search algorithm	2018	Vehicle-to-Grid (V2G) technology is currently used in plug-in hybrid electric vehicles (PHEV) during the discharging mode. This technology has become a considerable mechanism to provide a backup power source for distribution networks. In the meanwhile, these vehicles need Charging Stations (CSs) to receive power from the grid. Therefore, determining the optimal CS placement in the distribution ne…	0.3	0.8	The paper discusses a methodology for optimal placement of charging stations in distribution networks to utilize V2G technology. While the paper discusses optimization techniques, it does not explicitly quantify the charging infrastructure demand for different vehicle types and user groups, which is a key inclusion criteria for this review.	Done	OK			TRUE	TRUE	TRUE	TRUE	FALSE	FALSE	FALSE	FALSE	FALSE	FALSE	FALSE			FALSE	FALSE	FALSE	FALSE	FALSE	FALSE	FALSE	FALSE	FALSE	FALSE	FALSE			TRUE
1	77	82988023	Tian (2018)	Data-driven hierarchical control for online energy management of plug-in hybrid electric city bus	2018	The pre-determined city bus routes and the availability of partial-trip information obtained through vehicular connectivity provides new opportunities for plug-in vehicles to plan electric energy reasonably. This paper presents a data-driven hierarchical control method for online energy management of plug-in hybrid electric city buses, which can learn from globally optimal solutions based on hist…	FALSE	FALSE	FALSE		82988023	Tian (2018)	Data-driven hierarchical control for online energy management of plug-in hybrid electric city bus	2018	The pre-determined city bus routes and the availability of partial-trip information obtained through vehicular connectivity provides new opportunities for plug-in vehicles to plan electric energy reasonably. This paper presents a data-driven hierarchical control method for online energy management of plug-in hybrid electric city buses, which can learn from globally optimal solutions based on hist…	0.4	0.8	The paper seems to focus on the energy management of plug-in hybrid electric city buses, which is not directly related to the primary review question of charging infrastructure needs across different types of vehicles and users. However, the paper may provide some insights into the energy demand of electric buses and the potential impact of charging infrastructure on their energy management. The …	Done	OK			TRUE	TRUE	TRUE	TRUE	TRUE	FALSE	FALSE	FALSE	FALSE	FALSE	FALSE			FALSE	FALSE	FALSE	FALSE	FALSE	FALSE	FALSE	FALSE	FALSE	FALSE	FALSE			TRUE
1	78	82988024	Kontou (2017)	Cost-Effective and Ecofriendly Plug-In Hybrid Electric Vehicle Charging Management	2017	This study explored two charging management schemes for plug-in hybrid electric vehicles (PHEVs). The PHEV drivers and the government were stakeholders who might have preferred different charging control strategies. For the former, a proposed controlled charging scheme minimized the operational cost during PHEV charge-depleting and sustaining modes. For the latter, the research minimized monetize…	FALSE	FALSE	FALSE		82988024	Kontou (2017)	Cost-Effective and Ecofriendly Plug-In Hybrid Electric Vehicle Charging Management	2017	This study explored two charging management schemes for plug-in hybrid electric vehicles (PHEVs). The PHEV drivers and the government were stakeholders who might have preferred different charging control strategies. For the former, a proposed controlled charging scheme minimized the operational cost during PHEV charge-depleting and sustaining modes. For the latter, the research minimized monetize…	0.3	0.8	The study focuses on charging management schemes for plug-in hybrid electric vehicles (PHEVs) and does not explicitly state the type of charging infrastructure they focus on. While the study does consider cost-effective and ecofriendly charging, it does not provide specific estimations for charging infrastructure needs for different vehicle types and user groups, which is a key outcome of the rev…	Done	OK			TRUE	TRUE	TRUE	TRUE	FALSE	FALSE	FALSE	FALSE	FALSE	FALSE	FALSE			FALSE	FALSE	FALSE	FALSE	FALSE	FALSE	FALSE	FALSE	FALSE	FALSE	FALSE			TRUE
1	79	82988025	Krein (2018)	Building a Path Toward Ubiquitous Plug-in Vehicle Charging Infrastructure	2018	Most electric and plug-in hybrid vehicle energy needs can be met with Level 1 charging. This level requires only conventional single-phase outlets. Safety protection, metering, communication, billing, and other functions can be supported by a car to turn a "dumb" single-phase outlet into intelligent vehicle charging infrastructure. Some of the considerations and strategies linked to this process …	FALSE	FALSE	FALSE		82988025	Krein (2018)	Building a Path Toward Ubiquitous Plug-in Vehicle Charging Infrastructure	2018	Most electric and plug-in hybrid vehicle energy needs can be met with Level 1 charging. This level requires only conventional single-phase outlets. Safety protection, metering, communication, billing, and other functions can be supported by a car to turn a "dumb" single-phase outlet into intelligent vehicle charging infrastructure. Some of the considerations and strategies linked to this process …	0.8	0.9	The title and abstract suggest that the paper discusses strategies for building ubiquitous plug-in vehicle charging infrastructure, which is relevant to the primary research question. The abstract also mentions safety protection, communication, and billing, which are important outcomes for the review. However, the abstract does not explicitly state the types of vehicles or user needs that are cov…	Done	OK			TRUE	TRUE	TRUE	TRUE	TRUE	TRUE	TRUE	TRUE	TRUE	FALSE	FALSE			FALSE	FALSE	FALSE	FALSE	FALSE	FALSE	FALSE	FALSE	FALSE	FALSE	FALSE			TRUE
1	80	82988026	El-Battawy (2018)	Impact of Integrating Electric Vehicles and Rooftop Solar Photovoltaic on Transformer's Aging Considering the Effect of Ambient Temperature	2018	In this paper, the impact of plug-in electric vehicles charging demand on the distribution transformer's insulation aging in the presence of rooftop solar photovoltaic is probabilistically quantified. The monthly/seasonal variations in ambient temperature are incorporated into the thermal model used to estimate the loss-of-life of distribution transformers. Markov Chain Monte Carlo is used to pro…	FALSE	FALSE	FALSE		82988026	El-Battawy (2018)	Impact of Integrating Electric Vehicles and Rooftop Solar Photovoltaic on Transformer's Aging Considering the Effect of Ambient Temperature	2018	In this paper, the impact of plug-in electric vehicles charging demand on the distribution transformer's insulation aging in the presence of rooftop solar photovoltaic is probabilistically quantified. The monthly/seasonal variations in ambient temperature are incorporated into the thermal model used to estimate the loss-of-life of distribution transformers. Markov Chain Monte Carlo is used to pro…	0.7	0.8	The paper seems to focus on the impact of plug-in electric vehicles charging demand on the distribution transformer's insulation aging in the presence of rooftop solar photovoltaic. The study design seems to be empirical and the outcomes seem to be relevant to the primary review question. However, it is unclear if the study covers all eligible populations and interventions, and the abstract lacks…	Done	OK			TRUE	TRUE	TRUE	TRUE	TRUE	TRUE	TRUE	TRUE	FALSE	FALSE	FALSE			FALSE	FALSE	FALSE	FALSE	FALSE	FALSE	FALSE	FALSE	FALSE	FALSE	FALSE			TRUE
1	81	82988027	Hao (2020)	A novel state-of-charge-based method for plug-in hybrid vehicle electric distance analysis validated with actual driving data	2020	Promoting Plug-In Hybrid Vehicles (PHEVs) is viewed as a promising strategy to mitigate the energy consumption and greenhouse gas (GHG) emissions in the transportation sector. The actual fuel and electricity energy consumption of PHEVs has recently attracted increasing attention. Distance-based average electricity or fuel consumption is commonly adopted to evaluate the energy efficiency of a vehi…	FALSE	FALSE	FALSE		82988027	Hao (2020)	A novel state-of-charge-based method for plug-in hybrid vehicle electric distance analysis validated with actual driving data	2020	Promoting Plug-In Hybrid Vehicles (PHEVs) is viewed as a promising strategy to mitigate the energy consumption and greenhouse gas (GHG) emissions in the transportation sector. The actual fuel and electricity energy consumption of PHEVs has recently attracted increasing attention. Distance-based average electricity or fuel consumption is commonly adopted to evaluate the energy efficiency of a vehi…	0.4	0.7	The study focuses on a specific method for evaluating the energy efficiency of PHEVs, which is not directly related to the primary review question of charging infrastructure needs for different types of vehicles and users. However, the study does mention the importance of constructing more charging infrastructure to increase the grid-EDR, which could be relevant to the review. The certainty is mo…	Done	OK			TRUE	TRUE	TRUE	TRUE	TRUE	FALSE	FALSE	FALSE	FALSE	FALSE	FALSE			FALSE	FALSE	FALSE	FALSE	FALSE	FALSE	FALSE	FALSE	FALSE	FALSE	FALSE			TRUE
1	82	82988028	Bera (2022)	Commuters' Willingness-to-Pay for the Attributes of Plug-in Hybrid Electric Vehicle: A Case Study in Kolkata, India	2022	The present study investigates commuters' willingness-to-pay (WTP) for the attributes of plug-in hybrid electric vehicle (PHEV) in a typical Indian context. A stated preference discrete choice experiment was designed to collect choice responses from potential users of PHEV in Kolkata, India. The collected data were analyzed by developing multinomial logit (MNL) and mixed logit (ML) models to esti…	FALSE	FALSE	FALSE		82988028	Bera (2022)	Commuters' Willingness-to-Pay for the Attributes of Plug-in Hybrid Electric Vehicle: A Case Study in Kolkata, India	2022	The present study investigates commuters' willingness-to-pay (WTP) for the attributes of plug-in hybrid electric vehicle (PHEV) in a typical Indian context. A stated preference discrete choice experiment was designed to collect choice responses from potential users of PHEV in Kolkata, India. The collected data were analyzed by developing multinomial logit (MNL) and mixed logit (ML) models to esti…	0.8	0.9	The study investigates commuters' willingness-to-pay for the attributes of plug-in hybrid electric vehicle in a typical Indian context. The study meets the eligibility criteria as it focuses on charging infrastructure needs for different vehicle types and user groups. The study design is a primary research study using a stated preference discrete choice experiment. The study provides estimates fo…	Done	OK			TRUE	TRUE	TRUE	TRUE	TRUE	TRUE	TRUE	TRUE	TRUE	FALSE	FALSE			FALSE	FALSE	FALSE	FALSE	FALSE	FALSE	FALSE	FALSE	FALSE	FALSE	FALSE			TRUE
1	83	82988029	He (2022)	Papers A novel hierarchical predictive energy management strategy for plug-in hybrid electric bus combined with deep deterministic policy gradient	2022	Energy management is a crucial technology to improve the energy economy of the plug-in hybrid electric bus (PHEB). This article proposes a novel hierarchical predictive energy management strategy combined with the deep deterministic policy gradient (DDPG) algorithm for superior energy economy performance and fast state of charge (SOC) reference planning of PHEB. In the upper layer, real velocity …	FALSE	FALSE	FALSE		82988029	He (2022)	Papers A novel hierarchical predictive energy management strategy for plug-in hybrid electric bus combined with deep deterministic policy gradient	2022	Energy management is a crucial technology to improve the energy economy of the plug-in hybrid electric bus (PHEB). This article proposes a novel hierarchical predictive energy management strategy combined with the deep deterministic policy gradient (DDPG) algorithm for superior energy economy performance and fast state of charge (SOC) reference planning of PHEB. In the upper layer, real velocity …	0.2	0.8	The article proposes a novel energy management strategy for plug-in hybrid electric buses, but it does not focus on charging infrastructure needs or demand estimations. The article is not directly relevant to the research questions and eligibility criteria of the systematic review.	Done	OK			TRUE	TRUE	TRUE	FALSE	FALSE	FALSE	FALSE	FALSE	FALSE	FALSE	FALSE			FALSE	FALSE	FALSE	FALSE	FALSE	FALSE	FALSE	FALSE	FALSE	FALSE	FALSE			TRUE
1	84	82988030	Awais (2021)	Legendre-wavelet embedded NeuroFuzzy feedback linearization based control scheme for PHEVs charging station in a microgrid	2021	The immense emergence of plug-in hybrid electric vehicles (PHEVs) is envisioned in the future. The rapid proliferation of PHEVs and their charging triggers intense surges in the load during load peak hours. A sophisticated controlled charging station is developed for PHEVs to alleviate grid load during peak demand hours. A novel feedback linearization embedded full recurrent adaptive NeuroFuzzy L…	FALSE	FALSE	FALSE		82988030	Awais (2021)	Legendre-wavelet embedded NeuroFuzzy feedback linearization based control scheme for PHEVs charging station in a microgrid	2021	The immense emergence of plug-in hybrid electric vehicles (PHEVs) is envisioned in the future. The rapid proliferation of PHEVs and their charging triggers intense surges in the load during load peak hours. A sophisticated controlled charging station is developed for PHEVs to alleviate grid load during peak demand hours. A novel feedback linearization embedded full recurrent adaptive NeuroFuzzy L…	0.2	0.8	The title and abstract suggest that the study focuses on a specific control scheme for a charging station for PHEVs in a microgrid. While the study may provide some insights into charging infrastructure needs, it does not seem to address the primary review question or the secondary questions. The study is likely to be excluded based on the eligibility criteria. However, the certainty is not high …	Done	OK			TRUE	TRUE	TRUE	FALSE	FALSE	FALSE	FALSE	FALSE	FALSE	FALSE	FALSE			FALSE	FALSE	FALSE	FALSE	FALSE	FALSE	FALSE	FALSE	FALSE	FALSE	FALSE			TRUE
1	85	82988031	Kasani (2021)	Optimal Coordinated Charging and Routing Scheme of Electric Vehicles in Distribution Grids: Real Grid Cases	2021	The government policies and benefits led to the surge in penetration of Plug-in Hybrid Electric Vehicles (PHEVs) and Battery Electric Vehicles (BEVs) into both public and private sectors. Power Grids are dynamic with load and generation varying, and wide spread adoption of PHEVs can jeopardize and endanger the operation and security of the distribution grids due to overloading and congestion. Thi…	FALSE	FALSE	FALSE		82988031	Kasani (2021)	Optimal Coordinated Charging and Routing Scheme of Electric Vehicles in Distribution Grids: Real Grid Cases	2021	The government policies and benefits led to the surge in penetration of Plug-in Hybrid Electric Vehicles (PHEVs) and Battery Electric Vehicles (BEVs) into both public and private sectors. Power Grids are dynamic with load and generation varying, and wide spread adoption of PHEVs can jeopardize and endanger the operation and security of the distribution grids due to overloading and congestion. Thi…	0.6	0.8	The paper seems to focus on the optimization of charging and routing of electric vehicles in distribution grids, which is relevant to the primary research question. However, the abstract does not explicitly state the charging infrastructure needs for different types of vehicles and user needs, which is a key aspect of the review. The eligibility criteria also require studies to quantify the charg…	Done	OK			TRUE	TRUE	TRUE	TRUE	TRUE	TRUE	TRUE	FALSE	FALSE	FALSE	FALSE			FALSE	FALSE	FALSE	FALSE	FALSE	FALSE	FALSE	FALSE	FALSE	FALSE	FALSE			TRUE
1	86	82988032	Torres-Sanz (2017)	On the Prediction of Electric Vehicles Energy Demand by using Vehicular Networks	2017	In this paper, we propose a comprehensive architecture based on vehicular communication technologies, considering vehicle-to-vehicle (V2V) and vehicle-to-infrastructure (V2I) communications. In addition, we present a study about EVs charging load. Our proposal addresses three main issues: (i) knowledge of the number of vehicles that are going to recharge their batteries at a particular point and …	FALSE	FALSE	FALSE		82988032	Torres-Sanz (2017)	On the Prediction of Electric Vehicles Energy Demand by using Vehicular Networks	2017	In this paper, we propose a comprehensive architecture based on vehicular communication technologies, considering vehicle-to-vehicle (V2V) and vehicle-to-infrastructure (V2I) communications. In addition, we present a study about EVs charging load. Our proposal addresses three main issues: (i) knowledge of the number of vehicles that are going to recharge their batteries at a particular point and …	0.6	0.8	The paper proposes a system for predicting the electricity demand for EVs based on vehicular communication technologies. While the paper does not explicitly state the types of vehicles or users it focuses on, it does address the primary review question of charging infrastructure needs across different types of vehicles and users. However, the paper focuses on predicting electricity demand rather …	Done	OK			TRUE	TRUE	TRUE	TRUE	TRUE	TRUE	TRUE	FALSE	FALSE	FALSE	FALSE			FALSE	FALSE	FALSE	FALSE	FALSE	FALSE	FALSE	FALSE	FALSE	FALSE	FALSE			TRUE
1	87	82988033	Ge (2018)	Gas anxiety and the charging choices of plug-in hybrid electric vehicle drivers	2018	Plug-in hybrid electric vehicles (PHEVs) can provide many of the benefits of battery electric vehicles (BEVs), such as reduced petroleum consumption and greenhouse gas emissions, without the "range anxiety" that can accompany driving a vehicle with limited range when there are few charging opportunities. However, evidence indicates that PHEVs are often plugged in more frequently than BEVs in prac…	FALSE	FALSE	FALSE		82988033	Ge (2018)	Gas anxiety and the charging choices of plug-in hybrid electric vehicle drivers	2018	Plug-in hybrid electric vehicles (PHEVs) can provide many of the benefits of battery electric vehicles (BEVs), such as reduced petroleum consumption and greenhouse gas emissions, without the "range anxiety" that can accompany driving a vehicle with limited range when there are few charging opportunities. However, evidence indicates that PHEVs are often plugged in more frequently than BEVs in prac…	0.7	0.8	The study seems to focus on the charging choices of PHEV owners and their preferences, which is not directly related to the primary review question. However, the study could provide some insights into the charging infrastructure needs for PHEVs and the factors that influence their charging behavior. The eligibility criteria are met, but the relevance to the primary review question is not clear.	Done	OK			TRUE	TRUE	TRUE	TRUE	TRUE	TRUE	TRUE	TRUE	FALSE	FALSE	FALSE			FALSE	FALSE	FALSE	FALSE	FALSE	FALSE	FALSE	FALSE	FALSE	FALSE	FALSE			TRUE
1	88	82988034	Sousa (2020)	A multicriteria methodology for estimating consumer acceptance of alternative powertrain technologies	2020	A multicriteria methodology for estimating consumer acceptance of vehicles with alternative powertrain technologies is presented. The approach is based on the non-compensatory ELECTRE TRI method and compares hybrid, plug-in hybrid, and electric vehicles to conventional models. Criteria considered are ownership costs and restrictions to vehicle use, which apply mainly to electric vehicles. The met…	FALSE	FALSE	FALSE		82988034	Sousa (2020)	A multicriteria methodology for estimating consumer acceptance of alternative powertrain technologies	2020	A multicriteria methodology for estimating consumer acceptance of vehicles with alternative powertrain technologies is presented. The approach is based on the non-compensatory ELECTRE TRI method and compares hybrid, plug-in hybrid, and electric vehicles to conventional models. Criteria considered are ownership costs and restrictions to vehicle use, which apply mainly to electric vehicles. The met…	0.8	0.9	The title and abstract suggest that the study presents a methodology for estimating consumer acceptance of vehicles with alternative powertrain technologies. The study considers ownership costs and restrictions to vehicle use as criteria and compares hybrid, plug-in hybrid, and electric vehicles to conventional models. The study design and outcomes seem to align with the eligibility criteria and …	Done	OK			TRUE	TRUE	TRUE	TRUE	TRUE	TRUE	TRUE	TRUE	TRUE	FALSE	FALSE			FALSE	FALSE	FALSE	FALSE	FALSE	FALSE	FALSE	FALSE	FALSE	FALSE	FALSE			TRUE
1	89	82988035	Bai (2018)	PHEV Charging Strategy under Time and Space Dimension with Interval Algorithm	2018	Development of the plug-in hybrid electric vehicle (PHEV) with low carbon and environment friendly characteristics is an inevitable trend to achieve sustainable development in future. However, random charging behavior of large-scale PHEV may have serious impacts on the security and operation of distribution network. Firstly, a novel time-space dimension combined optimization scheme (TSCOS) is pro…	FALSE	FALSE	FALSE		82988035	Bai (2018)	PHEV Charging Strategy under Time and Space Dimension with Interval Algorithm	2018	Development of the plug-in hybrid electric vehicle (PHEV) with low carbon and environment friendly characteristics is an inevitable trend to achieve sustainable development in future. However, random charging behavior of large-scale PHEV may have serious impacts on the security and operation of distribution network. Firstly, a novel time-space dimension combined optimization scheme (TSCOS) is pro…	0.4	0.7	The title and abstract suggest that the paper proposes a novel time-space dimension combined optimization scheme for managing PHEV charging behavior. However, the focus seems to be on the impact of random charging behavior on the security and operation of the distribution network, rather than on the charging infrastructure needs across different types of vehicles and users. The paper may be relev…	Done	OK			TRUE	TRUE	TRUE	TRUE	TRUE	FALSE	FALSE	FALSE	FALSE	FALSE	FALSE			FALSE	FALSE	FALSE	FALSE	FALSE	FALSE	FALSE	FALSE	FALSE	FALSE	FALSE			TRUE
1	90	82988036	Meinrenken (2020)	Using GPS-data to determine optimum electric vehicle ranges: A Michigan case study	2020	Fuel-switching personal transportation from gasoline to electricity offers many advantages, including lower noise, zero local air pollution, and petroleum-independence. But alleviations of greenhouse gas (GHG) emissions are more nuanced, due to many factors, including the car's battery range. We use GPS-based trip data to determine use type-specific, GHG-optimized ranges. The dataset comprises 41…	FALSE	FALSE	FALSE		82988036	Meinrenken (2020)	Using GPS-data to determine optimum electric vehicle ranges: A Michigan case study	2020	Fuel-switching personal transportation from gasoline to electricity offers many advantages, including lower noise, zero local air pollution, and petroleum-independence. But alleviations of greenhouse gas (GHG) emissions are more nuanced, due to many factors, including the car's battery range. We use GPS-based trip data to determine use type-specific, GHG-optimized ranges. The dataset comprises 41…	0.8	0.9	The study seems to be relevant to the primary review question as it investigates the optimum range for electric vehicles for different driver types and charging technologies. The study also seems to meet the eligibility criteria as it focuses on personal transportation and electric vehicle charging infrastructure. However, more information is needed to determine if the study meets all the eligibi…	Done	OK			TRUE	TRUE	TRUE	TRUE	TRUE	TRUE	TRUE	TRUE	TRUE	FALSE	FALSE			FALSE	FALSE	FALSE	FALSE	FALSE	FALSE	FALSE	FALSE	FALSE	FALSE	FALSE			TRUE
1	91	82988037	Boudina (2020)	A Review on Stochastic Approach for PHEV Integration Control in a Distribution System with an Optimized Battery Power Demand Model	2020	The future adoption of electric vehicles (EV) as the main means of commuting will put an additional stress on the distribution grid; the level where EVs are mainly expected to be charged. Estimation of the EV charging influence on the distribution grid is a critical task for distribution system operators (DSO) in order to plan for grid reinforcement and to avoid service failure. Due to the unpred…	FALSE	FALSE	FALSE		82988037	Boudina (2020)	A Review on Stochastic Approach for PHEV Integration Control in a Distribution System with an Optimized Battery Power Demand Model	2020	The future adoption of electric vehicles (EV) as the main means of commuting will put an additional stress on the distribution grid; the level where EVs are mainly expected to be charged. Estimation of the EV charging influence on the distribution grid is a critical task for distribution system operators (DSO) in order to plan for grid reinforcement and to avoid service failure. Due to the unpred…	0.4	0.7	The study seems to focus on estimating the EV charging demand and its influence on the distribution grid, which is relevant to the primary review question. However, the focus is on a specific type of EV (PHEV) and a specific aspect of charging (stochastic approach), which may limit its applicability to the broader scope of the review. The abstract lacks information on the study design and methodo…	Done	OK			TRUE	TRUE	TRUE	TRUE	TRUE	FALSE	FALSE	FALSE	FALSE	FALSE	FALSE			FALSE	FALSE	FALSE	FALSE	FALSE	FALSE	FALSE	FALSE	FALSE	FALSE	FALSE			TRUE
1	92	82988039	Fouladi (2019)	A Charging Strategy for PHEVs Based on Maximum Employment of Renewable Energy Resources in Microgrid	2019	Plug-in hybrid electric vehicle (PHEV) has become a significant component in the fundamental infrastructure of microgrids (MGs). It is therefore of crucial practical interest to coordinate PHEVs with the rest of the grid. Supply demand coordination is an essential way to attain high energy efficiency at the system level while satisfying the stability of the grid requirement. This problem is chall…	FALSE	FALSE	FALSE		82988039	Fouladi (2019)	A Charging Strategy for PHEVs Based on Maximum Employment of Renewable Energy Resources in Microgrid	2019	Plug-in hybrid electric vehicle (PHEV) has become a significant component in the fundamental infrastructure of microgrids (MGs). It is therefore of crucial practical interest to coordinate PHEVs with the rest of the grid. Supply demand coordination is an essential way to attain high energy efficiency at the system level while satisfying the stability of the grid requirement. This problem is chall…	0.6	0.8	The paper proposes a smart charging strategy for PHEVs in microgrids that aims to minimize the MG dependency on the main grid and to charge PHEVs based on maximum employment of RERs. While the paper focuses on a specific charging strategy for PHEVs in microgrids, it does not explicitly state the type of charging infrastructure it focuses on, and it is unclear whether it provides charging infrastr…	Done	OK			TRUE	TRUE	TRUE	TRUE	TRUE	TRUE	TRUE	FALSE	FALSE	FALSE	FALSE			FALSE	FALSE	FALSE	FALSE	FALSE	FALSE	FALSE	FALSE	FALSE	FALSE	FALSE			TRUE
1	93	82988040	Zhuge (2019)	A Comparative Study of En Route Refuelling Behaviours of Conventional and Electric Vehicles in Beijing, China	2019	A comparative study is carried out to investigate the differences among conventional vehicles (CVs), battery electric vehicles (BEVs) and plug-in hybrid electric vehicles (PHEVs) in the maximum acceptable time of diverting to a refuelling station, maximum acceptable time of queueing at a refuelling station, refuelling modes and desirable electric driving ranges, using Beijing, China, as a case st…	FALSE	FALSE	FALSE		82988040	Zhuge (2019)	A Comparative Study of En Route Refuelling Behaviours of Conventional and Electric Vehicles in Beijing, China	2019	A comparative study is carried out to investigate the differences among conventional vehicles (CVs), battery electric vehicles (BEVs) and plug-in hybrid electric vehicles (PHEVs) in the maximum acceptable time of diverting to a refuelling station, maximum acceptable time of queueing at a refuelling station, refuelling modes and desirable electric driving ranges, using Beijing, China, as a case st…	0.6	0.8	The study investigates the differences in refuelling behaviors between conventional vehicles and electric vehicles in Beijing, China. The study is relevant to the primary research question and meets the eligibility criteria. However, the study focuses on a specific case study and may not be generalizable to other contexts.	Done	OK			TRUE	TRUE	TRUE	TRUE	TRUE	TRUE	TRUE	FALSE	FALSE	FALSE	FALSE			FALSE	FALSE	FALSE	FALSE	FALSE	FALSE	FALSE	FALSE	FALSE	FALSE	FALSE			TRUE
1	94	82988041	Shaukat (2018)	A survey on electric vehicle transportation within smart grid system	2018	The electrification of hybrid electric vehicle reduces the reliance of transportation on fossil fuels and reduces Green House Gas emissions. The economic and environmental benefits of the hybrid electric vehicles are greatly reshaping the modern transportation sector. The transportation electrification (TE) brings various challenges to the Smart Grid (SG), such as power quality, reliability, and …	FALSE	FALSE	FALSE		82988041	Shaukat (2018)	A survey on electric vehicle transportation within smart grid system	2018	The electrification of hybrid electric vehicle reduces the reliance of transportation on fossil fuels and reduces Green House Gas emissions. The economic and environmental benefits of the hybrid electric vehicles are greatly reshaping the modern transportation sector. The transportation electrification (TE) brings various challenges to the Smart Grid (SG), such as power quality, reliability, and …	0.6	0.8	The title and abstract suggest that the paper discusses the impact of electric vehicles on the smart grid system, including their storage capabilities and potential for Vehicle to Grid (V2G) technology. The paper also reviews energy storage technologies and charging infrastructure for EVs. While the abstract does not explicitly state the primary review question or eligibility criteria, the topic …	Done	OK			TRUE	TRUE	TRUE	TRUE	TRUE	TRUE	TRUE	FALSE	FALSE	FALSE	FALSE			FALSE	FALSE	FALSE	FALSE	FALSE	FALSE	FALSE	FALSE	FALSE	FALSE	FALSE			TRUE
1	95	82988042	Kumar (2022)	Electric vehicle charging method and impact of charging and discharging on distribution system: a review	2022	Nowadays electric vehicles have got more attention of customers due to a lot of benefits as atmospheric and economical. Electric vehicle is emerging tool for reducing greenhouse gas emissions, air pollution and providing clean transport system. Electric vehicles have limited energy for drive as they require recharging of battery. This paper provides the review on recently used charging method and…	FALSE	FALSE	FALSE		82988042	Kumar (2022)	Electric vehicle charging method and impact of charging and discharging on distribution system: a review	2022	Nowadays electric vehicles have got more attention of customers due to a lot of benefits as atmospheric and economical. Electric vehicle is emerging tool for reducing greenhouse gas emissions, air pollution and providing clean transport system. Electric vehicles have limited energy for drive as they require recharging of battery. This paper provides the review on recently used charging method and…	0.6	0.8	The title and abstract suggest that the paper reviews the charging methods and strategies for electric vehicles and investigates the impact of charging on the distribution system. The paper also mentions the impact of vehicle to grid scheme and research challenges. However, it is unclear if the paper specifically addresses the primary and secondary research questions of the systematic review.	Done	OK			TRUE	TRUE	TRUE	TRUE	TRUE	TRUE	TRUE	FALSE	FALSE	FALSE	FALSE			FALSE	FALSE	FALSE	FALSE	FALSE	FALSE	FALSE	FALSE	FALSE	FALSE	FALSE			TRUE
1	96	82988043	Liu (2018)	Dynamic charging infrastructure deployment for plug-in hybrid electric trucks	2018	Inspired by the rapid development of charging-while-driving (CWD) technology, plans are ongoing in government agencies worldwide for the development of electrified road freight transportation systems through the deployment of dynamic charging lanes. This en route method for the charging of plug-in hybrid electric trucks is expected to supplement the more conventional charging technique, thus enab…	FALSE	FALSE	FALSE		82988043	Liu (2018)	Dynamic charging infrastructure deployment for plug-in hybrid electric trucks	2018	Inspired by the rapid development of charging-while-driving (CWD) technology, plans are ongoing in government agencies worldwide for the development of electrified road freight transportation systems through the deployment of dynamic charging lanes. This en route method for the charging of plug-in hybrid electric trucks is expected to supplement the more conventional charging technique, thus enab…	0.6	0.8	The study investigates the optimal deployment of dynamic charging lanes for plug-in hybrid electric trucks, which is relevant to the primary review question. However, the study focuses on a specific type of vehicle and charging infrastructure, and it is unclear if it covers the diverse types of vehicles and user needs as required by the eligibility criteria. The abstract provides some details on …	Done	OK			TRUE	TRUE	TRUE	TRUE	TRUE	TRUE	TRUE	FALSE	FALSE	FALSE	FALSE			FALSE	FALSE	FALSE	FALSE	FALSE	FALSE	FALSE	FALSE	FALSE	FALSE	FALSE			TRUE
1	97	82988044	Almaghrebi (2020)	Analysis of Energy Consumption at Public Charging Stations, A Nebraska Case Study	2020	Plug-in Electric Vehicle (PEV) charging stations can have a significant influence on the electric grid and its reliability. In order to evaluate the influence of rapid penetration of PEVs and their charging infrastructure on the electric grid, and assess their potential benefits to the future micro-grid, statistical analysis of PEV charging behavior is essential for planning as well as running pu…	FALSE	FALSE	FALSE		82988044	Almaghrebi (2020)	Analysis of Energy Consumption at Public Charging Stations, A Nebraska Case Study	2020	Plug-in Electric Vehicle (PEV) charging stations can have a significant influence on the electric grid and its reliability. In order to evaluate the influence of rapid penetration of PEVs and their charging infrastructure on the electric grid, and assess their potential benefits to the future micro-grid, statistical analysis of PEV charging behavior is essential for planning as well as running pu…	0.6	0.8	The study seems to focus on the energy consumption and impact on the electric grid of public charging stations in Nebraska. While it may provide some insights into charging demand, it does not explicitly state whether it quantifies the charging infrastructure need estimations for different vehicle types and user groups, which is a key inclusion criteria for this review. However, the study design …	Done	OK			TRUE	TRUE	TRUE	TRUE	TRUE	TRUE	TRUE	FALSE	FALSE	FALSE	FALSE			FALSE	FALSE	FALSE	FALSE	FALSE	FALSE	FALSE	FALSE	FALSE	FALSE	FALSE			TRUE
1	98	82988045	Maulik (2022)	Probabilistic power management of a grid-connected microgrid considering electric vehicles, demand response, smart transformers, and soft open points	2022	The uncertainty of renewable energy generation and additional EV charging load requirements pose challenges to power system operation. The present work proposes a novel probabilistic energy management strategy comprising a coordinated Volt/Var and active power management strategies to minimize the cost of operation, improve the voltage profile, and enhance the voltage stability of the microgrid. …	FALSE	FALSE	FALSE		82988045	Maulik (2022)	Probabilistic power management of a grid-connected microgrid considering electric vehicles, demand response, smart transformers, and soft open points	2022	The uncertainty of renewable energy generation and additional EV charging load requirements pose challenges to power system operation. The present work proposes a novel probabilistic energy management strategy comprising a coordinated Volt/Var and active power management strategies to minimize the cost of operation, improve the voltage profile, and enhance the voltage stability of the microgrid. …	0.3	0.8	The title and abstract suggest that the paper proposes a novel probabilistic energy management strategy for a microgrid that includes electric vehicles, demand response, smart transformers, and soft open points. While the paper may touch on charging infrastructure needs for EVs, it seems to focus more on energy management strategies and optimization. The eligibility criteria for this review speci…	Done	OK			TRUE	TRUE	TRUE	TRUE	FALSE	FALSE	FALSE	FALSE	FALSE	FALSE	FALSE			FALSE	FALSE	FALSE	FALSE	FALSE	FALSE	FALSE	FALSE	FALSE	FALSE	FALSE			TRUE
1	99	82988046	Andwari (2017)	A review of Battery Electric Vehicle technology and readiness levels	2017	As concerns of oil depletion and security of supply remain as severe as ever, and faced with the consequences of climate change due to greenhouse gas emissions, Europe is increasingly looking at alternatives to traditional road transport technologies. Battery Electric Vehicles (BEVs) are seen as a promising technology, which could lead to the decarbonisation of the Light Duty Vehicle fleet and to…	FALSE	FALSE	FALSE		82988046	Andwari (2017)	A review of Battery Electric Vehicle technology and readiness levels	2017	As concerns of oil depletion and security of supply remain as severe as ever, and faced with the consequences of climate change due to greenhouse gas emissions, Europe is increasingly looking at alternatives to traditional road transport technologies. Battery Electric Vehicles (BEVs) are seen as a promising technology, which could lead to the decarbonisation of the Light Duty Vehicle fleet and to…	0.8	0.9	The title and abstract suggest that the review focuses on Battery Electric Vehicle (BEV) technology and its readiness levels, which is relevant to the primary research question of the review. The abstract also mentions the techno-economic issues and the role of politics in the development of BEVs, which are relevant to the secondary research questions. However, the abstract does not explicitly me…	Done	OK			TRUE	TRUE	TRUE	TRUE	TRUE	TRUE	TRUE	TRUE	TRUE	FALSE	FALSE			FALSE	FALSE	FALSE	FALSE	FALSE	FALSE	FALSE	FALSE	FALSE	FALSE	FALSE			TRUE
1	100	82988047	Habib (2018)	A Comprehensive Study of Implemented International Standards, Technical Challenges, Impacts and Prospects for Electric Vehicles	2018	The impending environmental issues and growing concerns for global energy crises are driving the need for new opportunities and technologies that can meet significantly higher demand for cleaner and sustainable energy systems. This necessitates the development of transportation and power generation systems. The electrification of the transportation system is a promising approach to green the tran…	FALSE	FALSE	FALSE		82988047	Habib (2018)	A Comprehensive Study of Implemented International Standards, Technical Challenges, Impacts and Prospects for Electric Vehicles	2018	The impending environmental issues and growing concerns for global energy crises are driving the need for new opportunities and technologies that can meet significantly higher demand for cleaner and sustainable energy systems. This necessitates the development of transportation and power generation systems. The electrification of the transportation system is a promising approach to green the tran…	0.7	0.8	The title and abstract suggest that the paper covers the implementation of electric vehicle infrastructure and charging systems, as well as the impacts and prospects of EVs in society. The eligibility criteria for the review include studies on charging infrastructure need estimations for different vehicle types and user groups, which may be covered in this paper. However, the abstract does not ex…	Done	OK			TRUE	TRUE	TRUE	TRUE	TRUE	TRUE	TRUE	TRUE	FALSE	FALSE	FALSE			FALSE	FALSE	FALSE	FALSE	FALSE	FALSE	FALSE	FALSE	FALSE	FALSE	FALSE			TRUE
1	101	82988048	Eskandari (2022)	Optimal scheduling of storage device, renewable resources and hydrogen storage in combined heat and power microgrids in the presence plug-in hybrid electric vehicles and their charging demand	2022	Microgrids have faced an increasing penetration rate of renewable energy resources (RERs), plug-in hybrid electric vehicles (PHEVs), combined heat and power (CHP), and storage systems. These elements need to be optimally scheduled so that the optimal operation of the microgrid is obtained. This study employs a novel random structure to optimally manage energy in microgrids which contain proton ex…	FALSE	FALSE	FALSE		82988048	Eskandari (2022)	Optimal scheduling of storage device, renewable resources and hydrogen storage in combined heat and power microgrids in the presence plug-in hybrid electric vehicles and their charging demand	2022	Microgrids have faced an increasing penetration rate of renewable energy resources (RERs), plug-in hybrid electric vehicles (PHEVs), combined heat and power (CHP), and storage systems. These elements need to be optimally scheduled so that the optimal operation of the microgrid is obtained. This study employs a novel random structure to optimally manage energy in microgrids which contain proton ex…	0.3	0.8	The title and abstract suggest that the study focuses on optimal scheduling of energy resources in microgrids, including PHEVs and storage devices. However, it is unclear if the study specifically addresses the primary review question of charging infrastructure needs across different types of vehicles and users. The eligibility criteria also require studies to explicitly state the type of chargin…	Done	OK			TRUE	TRUE	TRUE	TRUE	FALSE	FALSE	FALSE	FALSE	FALSE	FALSE	FALSE			FALSE	FALSE	FALSE	FALSE	FALSE	FALSE	FALSE	FALSE	FALSE	FALSE	FALSE			TRUE
1	102	82988049	Wang (2022)	A Review on Environmental Efficiency Evaluation of New Energy Vehicles Using Life Cycle Analysis	2022	New energy vehicles (NEVs), especially electric vehicles (EVs), address the important task of reducing the greenhouse effect. It is particularly important to measure the environmental efficiency of new energy vehicles, and the life cycle analysis (LCA) model provides a comprehensive evaluation method of environmental efficiency. To provide researchers with knowledge regarding the research trends …	FALSE	FALSE	FALSE		82988049	Wang (2022)	A Review on Environmental Efficiency Evaluation of New Energy Vehicles Using Life Cycle Analysis	2022	New energy vehicles (NEVs), especially electric vehicles (EVs), address the important task of reducing the greenhouse effect. It is particularly important to measure the environmental efficiency of new energy vehicles, and the life cycle analysis (LCA) model provides a comprehensive evaluation method of environmental efficiency. To provide researchers with knowledge regarding the research trends …	0.8	0.9	The title and abstract suggest that the paper focuses on the environmental efficiency evaluation of new energy vehicles using life cycle analysis. The paper seems to meet the eligibility criteria as it discusses the environmental impact of different types of new energy vehicles. However, it is unclear whether the paper provides information on charging infrastructure needs and demand estimation, w…	Done	OK			TRUE	TRUE	TRUE	TRUE	TRUE	TRUE	TRUE	TRUE	TRUE	FALSE	FALSE			FALSE	FALSE	FALSE	FALSE	FALSE	FALSE	FALSE	FALSE	FALSE	FALSE	FALSE			TRUE
1	103	82988050	Caramia (2018)	Battery state of charge management strategies for a real-time controller of a Plug-in Hybrid Electric Vehicle	2018	This paper deals with the development of energy management strategies for a hybrid electric vehicle (HEV), aiming to reduce the global energy consumption. The vehicle is a Plug-in HEV, and its model had been validated on New European Driving Cycle (NEDC). A real-time model-based supervisory controller is implemented, called Equivalent Consumption Minimization Strategy (ECMS), and it is compared w…	FALSE	FALSE	FALSE		82988050	Caramia (2018)	Battery state of charge management strategies for a real-time controller of a Plug-in Hybrid Electric Vehicle	2018	This paper deals with the development of energy management strategies for a hybrid electric vehicle (HEV), aiming to reduce the global energy consumption. The vehicle is a Plug-in HEV, and its model had been validated on New European Driving Cycle (NEDC). A real-time model-based supervisory controller is implemented, called Equivalent Consumption Minimization Strategy (ECMS), and it is compared w…	0.3	0.8	The paper seems to focus on energy management strategies for a Plug-in Hybrid Electric Vehicle, which is not directly related to the primary review question of charging infrastructure needs across different types of vehicles and users. However, the paper may still be relevant as it discusses battery state of charge management strategies, which could potentially be related to charging infrastructu…	Done	OK			TRUE	TRUE	TRUE	TRUE	FALSE	FALSE	FALSE	FALSE	FALSE	FALSE	FALSE			FALSE	FALSE	FALSE	FALSE	FALSE	FALSE	FALSE	FALSE	FALSE	FALSE	FALSE			TRUE
1	104	82988051	Valdivia-Gonzalez (2017)	A States of Matter Search-Based Approach for Solving the Problem of Intelligent Power Allocation in Plug-in Hybrid Electric Vehicles	2017	Recently, many researchers have proved that the electrification of the transport sector is a key for reducing both the emissions of green-house pollutants and the dependence on oil for transportation. As a result, Plug-in Hybrid Electric Vehicles (or PHEVs) are receiving never before seen increased attention. Consequently, large-scale penetration of PHEVs into the market is expected to take place…	FALSE	FALSE	FALSE		82988051	Valdivia-Gonzalez (2017)	A States of Matter Search-Based Approach for Solving the Problem of Intelligent Power Allocation in Plug-in Hybrid Electric Vehicles	2017	Recently, many researchers have proved that the electrification of the transport sector is a key for reducing both the emissions of green-house pollutants and the dependence on oil for transportation. As a result, Plug-in Hybrid Electric Vehicles (or PHEVs) are receiving never before seen increased attention. Consequently, large-scale penetration of PHEVs into the market is expected to take place…	0.3	0.8	The title and abstract suggest that the paper focuses on optimizing the charging infrastructure for PHEVs using a specific swarm optimization method. While the paper may provide some insights into charging infrastructure needs for PHEVs, it does not seem to address the primary review question of evidence on charging infrastructure needs across different types of vehicles and users. The certainty …	Done	OK			TRUE	TRUE	TRUE	TRUE	FALSE	FALSE	FALSE	FALSE	FALSE	FALSE	FALSE			FALSE	FALSE	FALSE	FALSE	FALSE	FALSE	FALSE	FALSE	FALSE	FALSE	FALSE			TRUE
1	105	82988052	Mechichi (2021)	Impact of Rule-based EMS parameters and charging strategies on Plug-in HEV efficiency	2021	Plug-in hybrid electric vehicle (PHEV) offers a promising solution to reduce gas emissions and fuel consumption, as it combines two different sources of energy with a wide range of electric-only drive mode providing zero emissions. Energy management strategies are needed to ensure the power-split PHEV powertrain energy while yielding the driver with the required power demand and improving fossil …	FALSE	FALSE	FALSE		82988052	Mechichi (2021)	Impact of Rule-based EMS parameters and charging strategies on Plug-in HEV efficiency	2021	Plug-in hybrid electric vehicle (PHEV) offers a promising solution to reduce gas emissions and fuel consumption, as it combines two different sources of energy with a wide range of electric-only drive mode providing zero emissions. Energy management strategies are needed to ensure the power-split PHEV powertrain energy while yielding the driver with the required power demand and improving fossil …	0.6	0.8	The paper seems to focus on energy management strategies for PHEVs, which is somewhat relevant to the review question. However, the focus is on a specific type of PHEV and the evaluation criteria are not directly related to charging infrastructure needs. There is some uncertainty due to the limited information provided in the abstract.	Done	OK			TRUE	TRUE	TRUE	TRUE	TRUE	TRUE	TRUE	FALSE	FALSE	FALSE	FALSE			FALSE	FALSE	FALSE	FALSE	FALSE	FALSE	FALSE	FALSE	FALSE	FALSE	FALSE			TRUE
1	106	82988053	Adderly (2018)	Electric vehicles and natural disaster policy implications	2018	Despite their many advantages, electric vehicles may pose a challenge for their owners during natural disaster events, when access to electricity may be curtailed for several days or weeks. Evacuation distances for those escaping the affected areas may exceed the range of an electric vehicle on a single charge, and charging stations could become swamped or unavailable due to outages. Additionally…	FALSE	FALSE	FALSE		82988053	Adderly (2018)	Electric vehicles and natural disaster policy implications	2018	Despite their many advantages, electric vehicles may pose a challenge for their owners during natural disaster events, when access to electricity may be curtailed for several days or weeks. Evacuation distances for those escaping the affected areas may exceed the range of an electric vehicle on a single charge, and charging stations could become swamped or unavailable due to outages. Additionally…	0.3	0.8	The paper discusses the challenges of electric vehicle use during natural disasters, but it does not focus on charging infrastructure demand estimations for different vehicle types and user groups, which is the primary question of the review. The paper may be relevant for the secondary question of identifying the key knowledge gaps and clusters for charging infrastructure demand estimation. Howev…	Done	OK			TRUE	TRUE	TRUE	TRUE	FALSE	FALSE	FALSE	FALSE	FALSE	FALSE	FALSE			FALSE	FALSE	FALSE	FALSE	FALSE	FALSE	FALSE	FALSE	FALSE	FALSE	FALSE			TRUE
1	107	82988054	Viola (2021)	Electric Vehicles and Psychology	2021	The popularity of electric vehicles is evidenced by the broad range of manufacturers presenting new models of plug-in hybrid and battery vehicles. However, the success of the revolution or, rather, the rebirth of electric vehicles, is hanging by a thread, as it lacks the involvement of a large number of users, and many psychological mechanisms hinder it. What are users' true feelings about this n…	FALSE	FALSE	FALSE		82988054	Viola (2021)	Electric Vehicles and Psychology	2021	The popularity of electric vehicles is evidenced by the broad range of manufacturers presenting new models of plug-in hybrid and battery vehicles. However, the success of the revolution or, rather, the rebirth of electric vehicles, is hanging by a thread, as it lacks the involvement of a large number of users, and many psychological mechanisms hinder it. What are users' true feelings about this n…	0.4	0.8	While the abstract mentions electric vehicles, the focus of the paper seems to be on the psychological aspects of EV adoption rather than charging infrastructure needs and demand estimation. The paper may provide some insights into user needs and preferences, but it is unlikely to directly address the primary and secondary research questions of the review. However, the certainty is not very high …	Done	OK			TRUE	TRUE	TRUE	TRUE	TRUE	FALSE	FALSE	FALSE	FALSE	FALSE	FALSE			FALSE	FALSE	FALSE	FALSE	FALSE	FALSE	FALSE	FALSE	FALSE	FALSE	FALSE			TRUE
1	108	82988055	Guo (2019)	Intelligent Energy Management for Plug-in Hybrid Electric Bus with Limited State Space	2019	Tabular Q-learning (QL) can be easily implemented into a controller to realize self-learning energy management control of a plug-in hybrid electric bus (PHEB). However, the "curse of dimensionality" problem is difficult to avoid, as the design space is huge. This paper proposes a QL-PMP algorithm (QL and Pontryagin minimum principle (PMP)) to address the problem. The main novelty is that the diff…	FALSE	FALSE	FALSE		82988055	Guo (2019)	Intelligent Energy Management for Plug-in Hybrid Electric Bus with Limited State Space	2019	Tabular Q-learning (QL) can be easily implemented into a controller to realize self-learning energy management control of a plug-in hybrid electric bus (PHEB). However, the "curse of dimensionality" problem is difficult to avoid, as the design space is huge. This paper proposes a QL-PMP algorithm (QL and Pontryagin minimum principle (PMP)) to address the problem. The main novelty is that the diff…	0.3	0.8	The paper focuses on energy management control of a plug-in hybrid electric bus (PHEB) using a QL-PMP algorithm. While the paper discusses energy management, it does not specifically address charging infrastructure needs or demand estimations for different vehicle types and user groups, which are the primary and secondary research questions of the review. However, the paper may be relevant for th…	Done	OK			TRUE	TRUE	TRUE	TRUE	FALSE	FALSE	FALSE	FALSE	FALSE	FALSE	FALSE			FALSE	FALSE	FALSE	FALSE	FALSE	FALSE	FALSE	FALSE	FALSE	FALSE	FALSE			TRUE
1	109	82988056	Hu (2023)	Energy Management Optimization Method of Plug-In Hybrid-Electric Bus Based on Incremental Learning	2023	The state of charge (SOC) trajectory planning for the power battery is the basis of realizing the global online optimal control of the plug-in hybrid-electric bus (PHEB) energy management system. This article proposed an adaptive rolling planning method for SOC trajectory of PHEBs power battery. First, a mathematical model for simulation research is established. Second, the driving cycles of PHEB…	FALSE	FALSE	FALSE		82988056	Hu (2023)	Energy Management Optimization Method of Plug-In Hybrid-Electric Bus Based on Incremental Learning	2023	The state of charge (SOC) trajectory planning for the power battery is the basis of realizing the global online optimal control of the plug-in hybrid-electric bus (PHEB) energy management system. This article proposed an adaptive rolling planning method for SOC trajectory of PHEBs power battery. First, a mathematical model for simulation research is established. Second, the driving cycles of PHEB…	0.3	0.8	The article proposes an optimization method for the energy management system of plug-in hybrid-electric buses based on incremental learning. While the article focuses on the state of charge trajectory planning for the power battery, it does not directly address the primary review question of charging infrastructure needs across different types of vehicles and users. However, it may be relevant fo…	Done	OK			TRUE	TRUE	TRUE	TRUE	FALSE	FALSE	FALSE	FALSE	FALSE	FALSE	FALSE			FALSE	FALSE	FALSE	FALSE	FALSE	FALSE	FALSE	FALSE	FALSE	FALSE	FALSE			TRUE
1	110	82988057	Yeo (2021)	Selecting the Optimal Charging Strategy of Electric Vehicles Using Simulation Based on Users' Behavior Pattern Data	2021	Low-carbon-emitting vehicles, such as plug-in hybrid electric vehicles (PHEVs) and electric vehicles (EVs), are becoming increasingly common as an emerging solution to environmental problems. As the number of EVs increases in a market, EV charging requires significantly more electricity use and charging strategies could have a significant impact on the peak load and electricity demand in the powe…	FALSE	FALSE	FALSE		82988057	Yeo (2021)	Selecting the Optimal Charging Strategy of Electric Vehicles Using Simulation Based on Users' Behavior Pattern Data	2021	Low-carbon-emitting vehicles, such as plug-in hybrid electric vehicles (PHEVs) and electric vehicles (EVs), are becoming increasingly common as an emerging solution to environmental problems. As the number of EVs increases in a market, EV charging requires significantly more electricity use and charging strategies could have a significant impact on the peak load and electricity demand in the powe…	0.6	0.8	The paper seems to focus on developing a model to find an optimal EV charging strategy based on actual user behavior data. While the paper does not explicitly state the types of vehicles or users it focuses on, it does mention the impact of EV charging on the power system and electricity bills, which are relevant to the review questions. However, it is unclear if the paper specifically quantifies…	Done	OK			TRUE	TRUE	TRUE	TRUE	TRUE	TRUE	TRUE	FALSE	FALSE	FALSE	FALSE			FALSE	FALSE	FALSE	FALSE	FALSE	FALSE	FALSE	FALSE	FALSE	FALSE	FALSE			TRUE
1	111	82988058	East (2019)	Fast Optimal Energy Management With Engine On/Off Decisions for Plug-in Hybrid Electric Vehicles	2019	In this letter we demonstrate a novel alternating direction method of multipliers (ADMM) algorithm for the solution of the hybrid vehicle energy management problem considering both power split and engine on/off decisions. The solution of a convex relaxation of the problem is used to initialize the optimization, which is necessarily nonconvex, and whilst only local convergence can be guaranteed, i…	FALSE	FALSE	FALSE		82988058	East (2019)	Fast Optimal Energy Management With Engine On/Off Decisions for Plug-in Hybrid Electric Vehicles	2019	In this letter we demonstrate a novel alternating direction method of multipliers (ADMM) algorithm for the solution of the hybrid vehicle energy management problem considering both power split and engine on/off decisions. The solution of a convex relaxation of the problem is used to initialize the optimization, which is necessarily nonconvex, and whilst only local convergence can be guaranteed, i…	0.2	0.8	The title and abstract focus on energy management for plug-in hybrid electric vehicles, which is not directly related to the primary review question of charging infrastructure needs for different types of vehicles and users. However, the study may be relevant for the secondary question on methodological and data needs. The certainty is relatively high as the abstract provides specific details on …	Done	OK			TRUE	TRUE	TRUE	FALSE	FALSE	FALSE	FALSE	FALSE	FALSE	FALSE	FALSE			FALSE	FALSE	FALSE	FALSE	FALSE	FALSE	FALSE	FALSE	FALSE	FALSE	FALSE			TRUE
1	112	82988059	Montazeri-Gh (2017)	Near-Optimal SOC Trajectory for Traffic-Based Adaptive PHEV Control Strategy	2017	The optimal charge and discharge management of the energy storage system (ESS) has a pivotal role in development of the energy management system for the plug-in hybrid electric vehicles (PHEV). This research aims to estimate a near optimal trajectory of ESS state of charge (SOC) to be employed in traffic-based adaptive PHEV control strategy to enhance fuel economy in various driving cycles. In th…	FALSE	FALSE	FALSE		82988059	Montazeri-Gh (2017)	Near-Optimal SOC Trajectory for Traffic-Based Adaptive PHEV Control Strategy	2017	The optimal charge and discharge management of the energy storage system (ESS) has a pivotal role in development of the energy management system for the plug-in hybrid electric vehicles (PHEV). This research aims to estimate a near optimal trajectory of ESS state of charge (SOC) to be employed in traffic-based adaptive PHEV control strategy to enhance fuel economy in various driving cycles. In th…	0.3	0.8	The study seems to focus on the optimal charge and discharge management of the energy storage system (ESS) for plug-in hybrid electric vehicles (PHEV) in various driving cycles. While the study does mention charging infrastructure, it does not seem to focus on charging infrastructure needs across different types of vehicles and users, which is the primary question of the review. However, the stud…	Done	OK			TRUE	TRUE	TRUE	TRUE	FALSE	FALSE	FALSE	FALSE	FALSE	FALSE	FALSE			FALSE	FALSE	FALSE	FALSE	FALSE	FALSE	FALSE	FALSE	FALSE	FALSE	FALSE			TRUE
1	113	82988060	Betancourt-Torcat (2017)	Design and Operation of a Supply Chain Model for Electric and Plug-in Hybrid Electric Vehicles: Snapshot Model	2017	This paper presents a mixed integer linear programming model for the simultaneous design of the required charging stations frame to power a fleet of electric vehicles in a given geographical region, and the electricity infrastructure needed to meet the demand of all economic sectors in the region including the charging stations. A case study illustrating the required electricity and charging stat…	FALSE	FALSE	FALSE		82988060	Betancourt-Torcat (2017)	Design and Operation of a Supply Chain Model for Electric and Plug-in Hybrid Electric Vehicles: Snapshot Model	2017	This paper presents a mixed integer linear programming model for the simultaneous design of the required charging stations frame to power a fleet of electric vehicles in a given geographical region, and the electricity infrastructure needed to meet the demand of all economic sectors in the region including the charging stations. A case study illustrating the required electricity and charging stat…	0.6	0.8	The paper presents a model for designing charging stations and electricity infrastructure for electric vehicles in a given region. The study is relevant to the primary research question and meets the eligibility criteria. However, the study focuses on a specific region and does not provide a comprehensive synthesis of evidence on charging infrastructure needs across different types of vehicles an…	Done	OK			TRUE	TRUE	TRUE	TRUE	TRUE	TRUE	TRUE	FALSE	FALSE	FALSE	FALSE			FALSE	FALSE	FALSE	FALSE	FALSE	FALSE	FALSE	FALSE	FALSE	FALSE	FALSE			TRUE
1	114	82988061	Miljanic (2018)	Efficient Placement of Electric Vehicles Charging Stations using Integer Linear Programming	2018	This paper presents an efficient optimization approach for the placement of electric vehicles charging stations within the road network. The approach is based on the integer linear programming technique for solving optimization problems. In this paper, the optimization problem is formulated as complex combinatorial problem with goal to find minimum number of strategically selected locations for c…	FALSE	FALSE	FALSE		82988061	Miljanic (2018)	Efficient Placement of Electric Vehicles Charging Stations using Integer Linear Programming	2018	This paper presents an efficient optimization approach for the placement of electric vehicles charging stations within the road network. The approach is based on the integer linear programming technique for solving optimization problems. In this paper, the optimization problem is formulated as complex combinatorial problem with goal to find minimum number of strategically selected locations for c…	0.8	0.9	The title and abstract suggest that the paper presents an optimization approach for the placement of electric vehicle charging stations within the road network. The paper seems to be relevant to the primary review question and meets the eligibility criteria. However, further assessment is needed to determine if the paper provides evidence on charging infrastructure needs across different types of…	Done	OK			TRUE	TRUE	TRUE	TRUE	TRUE	TRUE	TRUE	TRUE	TRUE	FALSE	FALSE			FALSE	FALSE	FALSE	FALSE	FALSE	FALSE	FALSE	FALSE	FALSE	FALSE	FALSE			TRUE
1	115	82988062	Raja (2021)	Enhancing system reliability by optimally integrating PHEV charging station and renewable distributed generators: A Bi-Level programming approach	2021	A hybrid bi-level programming approach is presented in this paper to enhance the system reliability by optimally integrating the Vehicle Charging Stations (VCS) of Plug-in Hybrid Electric Vehicle (PHEV) and the Renewable Distributed Generation (RDG) simultaneously. A wide spectrum of requirement exists among the customers to have a continuity of supply in the presence of the fluctuating nature of…	FALSE	FALSE	FALSE		82988062	Raja (2021)	Enhancing system reliability by optimally integrating PHEV charging station and renewable distributed generators: A Bi-Level programming approach	2021	A hybrid bi-level programming approach is presented in this paper to enhance the system reliability by optimally integrating the Vehicle Charging Stations (VCS) of Plug-in Hybrid Electric Vehicle (PHEV) and the Renewable Distributed Generation (RDG) simultaneously. A wide spectrum of requirement exists among the customers to have a continuity of supply in the presence of the fluctuating nature of…	0.6	0.8	The paper seems to focus on the integration of renewable distributed generators and vehicle charging stations to enhance system reliability. While the primary question of the review is related to charging infrastructure needs across different types of vehicles and users, this paper seems to focus more on the integration of renewable energy sources. However, the paper does mention the optimization…	Done	OK			TRUE	TRUE	TRUE	TRUE	TRUE	TRUE	TRUE	FALSE	FALSE	FALSE	FALSE			FALSE	FALSE	FALSE	FALSE	FALSE	FALSE	FALSE	FALSE	FALSE	FALSE	FALSE			TRUE
1	116	82988063	Scasny (2018)	Electric, plug-in hybrid, hybrid, or conventional? Polish consumers' preferences for electric vehicles	2018	Poland aims at stimulating the market to reach a target of 50,000 plug-in and battery electric vehicles by 2020. However, as in other Eastern European countries, the market penetration stays very low. In Poland, there were only 475 battery electric vehicles and 514 plug-in electric vehicles registered in 2017. To identify effective support measures, this paper examines the preferences of Polish c…	FALSE	FALSE	FALSE		82988063	Scasny (2018)	Electric, plug-in hybrid, hybrid, or conventional? Polish consumers' preferences for electric vehicles	2018	Poland aims at stimulating the market to reach a target of 50,000 plug-in and battery electric vehicles by 2020. However, as in other Eastern European countries, the market penetration stays very low. In Poland, there were only 475 battery electric vehicles and 514 plug-in electric vehicles registered in 2017. To identify effective support measures, this paper examines the preferences of Polish c…	0.8	0.9	The study seems to be relevant to the primary and secondary research questions, as it examines the preferences of Polish consumers for different types of electric vehicles and provides insights into the willingness to pay for various charging infrastructure features. The study design is also appropriate, using a discrete choice experiment to estimate consumer preferences. However, the study may n…	Done	OK			TRUE	TRUE	TRUE	TRUE	TRUE	TRUE	TRUE	TRUE	TRUE	FALSE	FALSE			FALSE	FALSE	FALSE	FALSE	FALSE	FALSE	FALSE	FALSE	FALSE	FALSE	FALSE			TRUE
1	117	82988064	Cai (2017)	A hybrid life cycle and multi-criteria decision analysis approach for identifying sustainable development strategies of Beijing's taxi fleet	2017	To identify and evaluate sustainable strategies of taxi fleet in Beijing in terms of economic, policy, and environmental implications, a hybrid approach was developed through incorporating multi-criteria decision analysis (MCDA) methods within a general life-cycle analysis (LCA) framework. The approach can (a) help comprehensive evaluate environmental impacts of multiple types of vehicles, (b) fa…	FALSE	FALSE	FALSE		82988064	Cai (2017)	A hybrid life cycle and multi-criteria decision analysis approach for identifying sustainable development strategies of Beijing's taxi fleet	2017	To identify and evaluate sustainable strategies of taxi fleet in Beijing in terms of economic, policy, and environmental implications, a hybrid approach was developed through incorporating multi-criteria decision analysis (MCDA) methods within a general life-cycle analysis (LCA) framework. The approach can (a) help comprehensive evaluate environmental impacts of multiple types of vehicles, (b) fa…	0.7	0.8	The study seems to focus on identifying and evaluating sustainable strategies for a taxi fleet in Beijing, which is not directly related to the primary question of the review. However, the study does involve the evaluation of environmental impacts of multiple types of vehicles, which is relevant to the review's objective. The eligibility criteria are not explicitly mentioned in the abstract, but …	Done	OK			TRUE	TRUE	TRUE	TRUE	TRUE	TRUE	TRUE	TRUE	FALSE	FALSE	FALSE			FALSE	FALSE	FALSE	FALSE	FALSE	FALSE	FALSE	FALSE	FALSE	FALSE	FALSE			TRUE
1	118	82988065	Zhang (2021)	A Deep Reinforcement Learning-Based Energy Management Framework With Lagrangian Relaxation for Plug-In Hybrid Electric Vehicle	2021	Reinforcement learning (RL)-based energy management is one of the current hot spots of hybrid electric vehicles. Recent advances in RL-based energy management focus on energy-saving performance but less considers the constrained setting for training safety. This article proposes an RL framework named coach-actor-double-critic (CADC) for the optimization of energy management considered as the cons…	FALSE	FALSE	FALSE		82988065	Zhang (2021)	A Deep Reinforcement Learning-Based Energy Management Framework With Lagrangian Relaxation for Plug-In Hybrid Electric Vehicle	2021	Reinforcement learning (RL)-based energy management is one of the current hot spots of hybrid electric vehicles. Recent advances in RL-based energy management focus on energy-saving performance but less considers the constrained setting for training safety. This article proposes an RL framework named coach-actor-double-critic (CADC) for the optimization of energy management considered as the cons…	0.2	0.8	The article proposes a framework for energy management of hybrid electric vehicles using reinforcement learning. However, the focus is on a specific type of vehicle (plug-in hybrid electric vehicle) and the optimization of energy consumption, which is not directly related to the primary research question of the review. Additionally, the abstract does not provide information on charging infrastruc…	Done	OK			TRUE	TRUE	TRUE	FALSE	FALSE	FALSE	FALSE	FALSE	FALSE	FALSE	FALSE			FALSE	FALSE	FALSE	FALSE	FALSE	FALSE	FALSE	FALSE	FALSE	FALSE	FALSE			TRUE
1	119	82988066	Huang (2021)	A Data-Driven Multi-Agent PHEVs Collaborative Charging Scheme Based on Deep Reinforcement Learning	2021	This paper investigates the collaborative charging problem of plug-in hybrid electric vehicles (PHEVs) in a residential area charging station (CS) under an interaction mechanism. The target is to coordinate the charging strategies of all PHEVs to minimize charging cost of PHEVs on the one hand, and avoid the load peak of CS formed by charging behavior of PHEVs on the other hand. At the same time,…	FALSE	FALSE	FALSE		82988066	Huang (2021)	A Data-Driven Multi-Agent PHEVs Collaborative Charging Scheme Based on Deep Reinforcement Learning	2021	This paper investigates the collaborative charging problem of plug-in hybrid electric vehicles (PHEVs) in a residential area charging station (CS) under an interaction mechanism. The target is to coordinate the charging strategies of all PHEVs to minimize charging cost of PHEVs on the one hand, and avoid the load peak of CS formed by charging behavior of PHEVs on the other hand. At the same time,…	0.6	0.8	The paper focuses on a specific charging problem of plug-in hybrid electric vehicles (PHEVs) in a residential area charging station (CS) and proposes a data-driven multi-agent PHEVs collaborative charging scheme based on deep reinforcement learning (DRL) method. While the paper addresses some aspects of charging infrastructure needs, it is too specific to be included in the systematic review.	Done	OK			TRUE	TRUE	TRUE	TRUE	TRUE	TRUE	TRUE	FALSE	FALSE	FALSE	FALSE			FALSE	FALSE	FALSE	FALSE	FALSE	FALSE	FALSE	FALSE	FALSE	FALSE	FALSE			TRUE
1	120	82988067	Amry (2022)	Electric Vehicle Traction Drives and Charging Station Power Electronics: Current Status and Challenges	2022	With the need for more environmentally friendly transportation and the wide deployment of electric and plug-in hybrid vehicles, electric vehicle (EV) charging stations have become a major issue for car manufacturers and a real challenge for researchers all over the world. Indeed, the high cost of battery energy storage, the limited EV autonomy and battery lifespan, the battery charging time, the …	FALSE	FALSE	FALSE		82988067	Amry (2022)	Electric Vehicle Traction Drives and Charging Station Power Electronics: Current Status and Challenges	2022	With the need for more environmentally friendly transportation and the wide deployment of electric and plug-in hybrid vehicles, electric vehicle (EV) charging stations have become a major issue for car manufacturers and a real challenge for researchers all over the world. Indeed, the high cost of battery energy storage, the limited EV autonomy and battery lifespan, the battery charging time, the …	0.6	0.8	The title and abstract suggest that the paper discusses power electronics architectures for EVs traction drives and battery-based EVs charging stations. While the abstract mentions different types of charging systems, it is not clear if the paper specifically addresses the charging infrastructure needs for different types of vehicles and users, which is the primary question of the review. However…	Done	OK			TRUE	TRUE	TRUE	TRUE	TRUE	TRUE	TRUE	FALSE	FALSE	FALSE	FALSE			FALSE	FALSE	FALSE	FALSE	FALSE	FALSE	FALSE	FALSE	FALSE	FALSE	FALSE			TRUE
1	121	82988068	Sachan (2018)	Stochastic charging of electric vehicles in smart power distribution grids	2018	This work investigate the substantial factors that impact a consumer's choice with regards to the electric vehicle reception. There are numerous viewpoints that rely on the selection of the electric vehicle. Henceforth, social and additionally psychological components have a place with the center choice of the selection. In this work, authors have managed the area enveloping the distinctive hypot…	FALSE	FALSE	FALSE		82988068	Sachan (2018)	Stochastic charging of electric vehicles in smart power distribution grids	2018	This work investigate the substantial factors that impact a consumer's choice with regards to the electric vehicle reception. There are numerous viewpoints that rely on the selection of the electric vehicle. Henceforth, social and additionally psychological components have a place with the center choice of the selection. In this work, authors have managed the area enveloping the distinctive hypot…	0.6	0.8	The title and abstract suggest that the paper investigates the impact of different electric vehicle charging methods on distribution grids, which is relevant to the primary review question. However, the focus on optimization and simulation may not directly address the charging infrastructure needs for different types of vehicles and users. The certainty is relatively high as the abstract provides…	Done	OK			TRUE	TRUE	TRUE	TRUE	TRUE	TRUE	TRUE	FALSE	FALSE	FALSE	FALSE			FALSE	FALSE	FALSE	FALSE	FALSE	FALSE	FALSE	FALSE	FALSE	FALSE	FALSE			TRUE
1	122	82988069	Guo (2021)	A Stochastic Multiagent Optimization Framework for Interdependent Transportation and Power System Analyses	2021	We study the interdependence between transportation and power systems considering decentralized renewable generators and electric vehicles (EVs). We formulate the problem in a stochastic multiagent optimization framework considering the complex interactions between EV/conventional vehicle drivers, renewable/conventional generators, and independent system operators, with locational electricity and…	FALSE	FALSE	FALSE		82988069	Guo (2021)	A Stochastic Multiagent Optimization Framework for Interdependent Transportation and Power System Analyses	2021	We study the interdependence between transportation and power systems considering decentralized renewable generators and electric vehicles (EVs). We formulate the problem in a stochastic multiagent optimization framework considering the complex interactions between EV/conventional vehicle drivers, renewable/conventional generators, and independent system operators, with locational electricity and…	0.6	0.8	The title and abstract suggest that the study investigates the interdependence between transportation and power systems, including electric vehicles and renewable generators. The study seems to focus on a stochastic multiagent optimization framework and proposes an algorithm to facilitate parallel computing. However, it is unclear whether the study specifically addresses the charging infrastructu…	Done	OK			TRUE	TRUE	TRUE	TRUE	TRUE	TRUE	TRUE	FALSE	FALSE	FALSE	FALSE			FALSE	FALSE	FALSE	FALSE	FALSE	FALSE	FALSE	FALSE	FALSE	FALSE	FALSE			TRUE
1	123	82988070	Onat (2018)	Well-to-wheel water footprints of conventional versus electric vehicles in the United States: A state-based comparative analysis	2018	Today, increasing levels of water demand become a particularly serious challenge for many countries, especially since water is an essential element for production of transportation fuels. Unfortunately, no research efforts as of now have been directed specifically toward understanding the fundamental relationship between the adoption of electric vehicles (EVs) and water demand. This research aims…	FALSE	FALSE	FALSE		82988070	Onat (2018)	Well-to-wheel water footprints of conventional versus electric vehicles in the United States: A state-based comparative analysis	2018	Today, increasing levels of water demand become a particularly serious challenge for many countries, especially since water is an essential element for production of transportation fuels. Unfortunately, no research efforts as of now have been directed specifically toward understanding the fundamental relationship between the adoption of electric vehicles (EVs) and water demand. This research aims…	0.8	0.9	The study seems to be relevant to the primary question of the review, as it analyses the water consumption and withdrawal impacts of different types of vehicles, including Battery Electric Vehicles (BEVs). However, it is unclear if the study explicitly quantifies the charging infrastructure demand for a given area or context, which is one of the eligibility criteria. The certainty is high as the …	Done	OK			TRUE	TRUE	TRUE	TRUE	TRUE	TRUE	TRUE	TRUE	TRUE	FALSE	FALSE			FALSE	FALSE	FALSE	FALSE	FALSE	FALSE	FALSE	FALSE	FALSE	FALSE	FALSE			TRUE
1	124	82988071	Andervazh (2017)	Emission-economic dispatch of thermal power generation units in the presence of hybrid electric vehicles and correlated wind power plants	2017	With the integration of plug-in hybrid electric vehicles (PHEVs) and renewable energy resources into the power system, the environmental-economic dispatch of conventional power generation units takes new dimensions due to several ineluctable uncertain factors. This study presents a probabilistic optimisation framework for the emission, economic dispatch of thermal power generation units, consider…	FALSE	FALSE	FALSE		82988071	Andervazh (2017)	Emission-economic dispatch of thermal power generation units in the presence of hybrid electric vehicles and correlated wind power plants	2017	With the integration of plug-in hybrid electric vehicles (PHEVs) and renewable energy resources into the power system, the environmental-economic dispatch of conventional power generation units takes new dimensions due to several ineluctable uncertain factors. This study presents a probabilistic optimisation framework for the emission, economic dispatch of thermal power generation units, consider…	0.6	0.8	The study seems to focus on the optimisation of thermal power generation units in the presence of PHEVs and wind power plants, but it is not clear if it specifically addresses the charging infrastructure needs for different types of vehicles and users. The abstract mentions uncertain factors and stochastic charging demand, but it is not clear if the study quantifies the charging infrastructure de…	Done	OK			TRUE	TRUE	TRUE	TRUE	TRUE	TRUE	TRUE	FALSE	FALSE	FALSE	FALSE			FALSE	FALSE	FALSE	FALSE	FALSE	FALSE	FALSE	FALSE	FALSE	FALSE	FALSE			TRUE
1	125	82988072	Doluweera (2020)	A scenario-based study on the impacts of electric vehicles on energy consumption and sustainability in Alberta	2020	Canada has committed to the Paris Agreement and aims to reduce its emissions to 30 percent below 2005 levels by 2030. One of the Canadian provinces with a significant potential to reduce greenhouse gas emissions in Alberta due to its fossil fuel extraction, electricity generation from coal-fired power plants, and the transport sector. In this paper, we examine the energy and greenhouse emissions …	FALSE	FALSE	FALSE		82988072	Doluweera (2020)	A scenario-based study on the impacts of electric vehicles on energy consumption and sustainability in Alberta	2020	Canada has committed to the Paris Agreement and aims to reduce its emissions to 30 percent below 2005 levels by 2030. One of the Canadian provinces with a significant potential to reduce greenhouse gas emissions in Alberta due to its fossil fuel extraction, electricity generation from coal-fired power plants, and the transport sector. In this paper, we examine the energy and greenhouse emissions …	0.9	0.8	The study seems to be relevant to the primary and secondary research questions, as it investigates the impact of electric vehicles on energy consumption and greenhouse gas emissions in a specific region. The study design is also appropriate, as it uses a hybrid simulation model to investigate different scenarios. However, the abstract does not explicitly state whether the study quantifies the cha…	Done	OK			TRUE	TRUE	TRUE	TRUE	TRUE	TRUE	TRUE	TRUE	TRUE	TRUE	FALSE			FALSE	FALSE	FALSE	FALSE	FALSE	FALSE	FALSE	FALSE	FALSE	FALSE	FALSE			TRUE
1	126	82988073	Pandey (2022)	Supply chain barriers for electric vehicles and their mitigation strategies: systematic literature review	2022	Climate change is a global concern. Contributions of the transportation sector in the emission of greenhouse gases are significant. This can be avoided to a large extent by the adoption of electric vehicles. Many barriers affect the adoption and manufacturing of electric vehicles. This study identifies these challenges from the systematic literature review. Demand-side challenges include high pri…	FALSE	FALSE	FALSE		82988073	Pandey (2022)	Supply chain barriers for electric vehicles and their mitigation strategies: systematic literature review	2022	Climate change is a global concern. Contributions of the transportation sector in the emission of greenhouse gases are significant. This can be avoided to a large extent by the adoption of electric vehicles. Many barriers affect the adoption and manufacturing of electric vehicles. This study identifies these challenges from the systematic literature review. Demand-side challenges include high pri…	0.8	0.9	The title and abstract clearly state the focus of the study, which is on supply chain barriers for electric vehicles and their mitigation strategies. The study seems to meet the eligibility criteria, as it focuses on barriers to the adoption and manufacturing of electric vehicles, including demand-side challenges such as lack of charging infrastructure and supply-side challenges such as high cost…	Done	OK			TRUE	TRUE	TRUE	TRUE	TRUE	TRUE	TRUE	TRUE	TRUE	FALSE	FALSE			FALSE	FALSE	FALSE	FALSE	FALSE	FALSE	FALSE	FALSE	FALSE	FALSE	FALSE			TRUE
1	127	82988074	Liu (2022)	A Robust Design Method for Optimal Engine Operating Zone Design of Plug-in Hybrid Electric Bus	2022	The optimal engine operating zone of energy management plays an important role in the fuel economy improvement of Plug-in hybrid electric buses. However, the existing investigations usually design the engine operating zone by experience. This paper proposes a robust design method for the robust and optimal design of the engine operating zone. Firstly, a nonlinear model predictive control (NMPC)-b…	FALSE	FALSE	FALSE		82988074	Liu (2022)	A Robust Design Method for Optimal Engine Operating Zone Design of Plug-in Hybrid Electric Bus	2022	The optimal engine operating zone of energy management plays an important role in the fuel economy improvement of Plug-in hybrid electric buses. However, the existing investigations usually design the engine operating zone by experience. This paper proposes a robust design method for the robust and optimal design of the engine operating zone. Firstly, a nonlinear model predictive control (NMPC)-b…	0.3	0.8	The paper proposes a method for designing the optimal engine operating zone for plug-in hybrid electric buses. While the paper does address the energy management and fuel economy improvement, it does not explicitly focus on charging infrastructure needs or demand estimations. The eligibility criteria for this review require studies to quantify the charging infrastructure demand for a given area o…	Done	OK			TRUE	TRUE	TRUE	TRUE	FALSE	FALSE	FALSE	FALSE	FALSE	FALSE	FALSE			FALSE	FALSE	FALSE	FALSE	FALSE	FALSE	FALSE	FALSE	FALSE	FALSE	FALSE			TRUE
1	128	82988075	Saldana (2019)	Electric Vehicle into the Grid: Charging Methodologies Aimed at Providing Ancillary Services Considering Battery Degradation	2019	The necessity of transport electrification is already undeniable due to, among other facts, global Greenhouse Gas (GHG) emissions and fossil-fuel dependency. In this context, electric vehicles (EVs) play a fundamental role. Such vehicles are usually seen by the network as simple loads whose needs have to be supplied. However, they can contribute to the correct operation of the network or a microg…	FALSE	FALSE	FALSE		82988075	Saldana (2019)	Electric Vehicle into the Grid: Charging Methodologies Aimed at Providing Ancillary Services Considering Battery Degradation	2019	The necessity of transport electrification is already undeniable due to, among other facts, global Greenhouse Gas (GHG) emissions and fossil-fuel dependency. In this context, electric vehicles (EVs) play a fundamental role. Such vehicles are usually seen by the network as simple loads whose needs have to be supplied. However, they can contribute to the correct operation of the network or a microg…	0.8	0.9	The title and abstract suggest that the paper focuses on charging strategies for electric vehicles that can contribute to the operation of the network and provide ancillary services. The paper also considers the impact of charging on battery degradation and proposes guidelines for further research. The paper seems relevant to the primary review question and meets the eligibility criteria. However…	Done	OK			TRUE	TRUE	TRUE	TRUE	TRUE	TRUE	TRUE	TRUE	TRUE	FALSE	FALSE			FALSE	FALSE	FALSE	FALSE	FALSE	FALSE	FALSE	FALSE	FALSE	FALSE	FALSE			TRUE
1	129	82988076	Wu (2020)	Cost-effective reinforcement learning energy management for plug-in hybrid fuel cell and battery ships	2020	Hybrid fuel cell and battery propulsion systems have the potential to offer improved emission performance for coastal ships with access to H-2 replenishment and battery charging infrastructures in ports. However, such systems could be constrained by high power source degradation and energy costs. Cost-effective energy management strategies are essential for such hybrid systems to mitigate the hig…	FALSE	FALSE	FALSE		82988076	Wu (2020)	Cost-effective reinforcement learning energy management for plug-in hybrid fuel cell and battery ships	2020	Hybrid fuel cell and battery propulsion systems have the potential to offer improved emission performance for coastal ships with access to H-2 replenishment and battery charging infrastructures in ports. However, such systems could be constrained by high power source degradation and energy costs. Cost-effective energy management strategies are essential for such hybrid systems to mitigate the hig…	0.2	0.8	The article focuses on energy management strategies for hybrid fuel cell and battery propulsion systems for ships, which is not directly related to the primary review question of charging infrastructure needs for different types of vehicles and users. However, it may be indirectly relevant to the secondary question of methodological and data needs. The certainty is relatively high as the abstract…	Done	OK			TRUE	TRUE	TRUE	FALSE	FALSE	FALSE	FALSE	FALSE	FALSE	FALSE	FALSE			FALSE	FALSE	FALSE	FALSE	FALSE	FALSE	FALSE	FALSE	FALSE	FALSE	FALSE			TRUE
1	130	82988077	Simorgh (2018)	Cost-based optimal siting and sizing of electric vehicle charging stations considering demand response programmes	2018	Here, the optimal placement and sizing of electric vehicle charging stations (EVCSs) are presented. High penetration of electric vehicles (EVs) and resulted losses in network would consequently impose more complexity to solution of application problem of EVCSs. To overcome this problem, the model would consider the incentive-based demand response programmes (DRPs), which is handled by particle sw…	FALSE	FALSE	FALSE		82988077	Simorgh (2018)	Cost-based optimal siting and sizing of electric vehicle charging stations considering demand response programmes	2018	Here, the optimal placement and sizing of electric vehicle charging stations (EVCSs) are presented. High penetration of electric vehicles (EVs) and resulted losses in network would consequently impose more complexity to solution of application problem of EVCSs. To overcome this problem, the model would consider the incentive-based demand response programmes (DRPs), which is handled by particle sw…	0.7	0.8	The title and abstract suggest that the study focuses on the optimal placement and sizing of electric vehicle charging stations, which is relevant to the primary research question. The study also considers demand response programs, which is an eligible intervention. However, the abstract does not explicitly state whether the study quantifies the charging infrastructure demand for different vehicl…	Done	OK			TRUE	TRUE	TRUE	TRUE	TRUE	TRUE	TRUE	TRUE	FALSE	FALSE	FALSE			FALSE	FALSE	FALSE	FALSE	FALSE	FALSE	FALSE	FALSE	FALSE	FALSE	FALSE			TRUE
1	131	82988078	Mavrovouniotis (2019)	Eectric Vehicle Crying Scheduling Using Ant Colony System	2019	In this work we consider the scheduling problem for charging a fleet of electric vehicles TVs) within a station such that the total tardinms of the problem is minimized. The generation of a feasible and efficient schedule is a difficult task due to the physical and power constraints of the charging station, i.e., the maximum contracted power and the triainfinuiri power imbalance between the lines…	FALSE	FALSE	FALSE		82988078	Mavrovouniotis (2019)	Eectric Vehicle Crying Scheduling Using Ant Colony System	2019	In this work we consider the scheduling problem for charging a fleet of electric vehicles TVs) within a station such that the total tardinms of the problem is minimized. The generation of a feasible and efficient schedule is a difficult task due to the physical and power constraints of the charging station, i.e., the maximum contracted power and the triainfinuiri power imbalance between the lines…	0.3	0.8	The title and abstract mention scheduling for charging electric vehicles within a station, which is relevant to the review question. However, the focus of the study seems to be on optimizing the charging process within the station, rather than estimating charging infrastructure needs for different types of vehicles and users. The abstract also lacks information on the types of vehicles and chargi…	Done	OK			TRUE	TRUE	TRUE	TRUE	FALSE	FALSE	FALSE	FALSE	FALSE	FALSE	FALSE			FALSE	FALSE	FALSE	FALSE	FALSE	FALSE	FALSE	FALSE	FALSE	FALSE	FALSE			TRUE
1	132	82988080	Dost (2018)	Charging Behavior of Users Utilizing Battery Electric Vehicles and Extended Range Electric Vehicles Within the Scope of a Field Test	2018	Electric vehicles (EVs) and their application raise new questions and demands. Accordingly, the charging process of EVs is a novelty in everyday life when using such vehicles. This paper presents results of user charging behavior within a field test. In the field test, 500 people with above average yearly mileage took part in integrating the vehicles into their everyday lives. For the results of …	FALSE	FALSE	FALSE		82988080	Dost (2018)	Charging Behavior of Users Utilizing Battery Electric Vehicles and Extended Range Electric Vehicles Within the Scope of a Field Test	2018	Electric vehicles (EVs) and their application raise new questions and demands. Accordingly, the charging process of EVs is a novelty in everyday life when using such vehicles. This paper presents results of user charging behavior within a field test. In the field test, 500 people with above average yearly mileage took part in integrating the vehicles into their everyday lives. For the results of …	0.8	0.9	The study seems to focus on the charging behavior of users with EVs, which is relevant to the primary review question. The study also includes both battery electric vehicles (BEVs) and extended range electric vehicles (EREVs), which is relevant to the eligibility criteria. However, the study does not explicitly state if it quantifies the charging infrastructure demand for a given area or context,…	Done	OK			TRUE	TRUE	TRUE	TRUE	TRUE	TRUE	TRUE	TRUE	TRUE	FALSE	FALSE			FALSE	FALSE	FALSE	FALSE	FALSE	FALSE	FALSE	FALSE	FALSE	FALSE	FALSE			TRUE
1	133	82988081	Alvarez (2018)	Electric Vehicle Charging Scheduling by an Enhanced Artificial Bee Colony Algorithm	2018	Scheduling the charging times of a large fleet of Electric Vehicles (EVs) may be a hard problem due to the physical structure and conditions of the charging station. In this paper, we tackle an EV's charging scheduling problem derived from a charging station designed to be installed in community parking where each EV has its own parking lot. The main goals are to satisfy the user demands and at t…	FALSE	FALSE	FALSE		82988081	Alvarez (2018)	Electric Vehicle Charging Scheduling by an Enhanced Artificial Bee Colony Algorithm	2018	Scheduling the charging times of a large fleet of Electric Vehicles (EVs) may be a hard problem due to the physical structure and conditions of the charging station. In this paper, we tackle an EV's charging scheduling problem derived from a charging station designed to be installed in community parking where each EV has its own parking lot. The main goals are to satisfy the user demands and at t…	0.3	0.8	The paper focuses on scheduling the charging times of a large fleet of EVs in a specific context of a charging station designed for community parking. While the paper proposes an algorithm to solve the problem, it does not provide evidence on the charging infrastructure needs across different types of vehicles and users, which is the primary question of the review. However, the paper may be relev…	Done	OK			TRUE	TRUE	TRUE	TRUE	FALSE	FALSE	FALSE	FALSE	FALSE	FALSE	FALSE			FALSE	FALSE	FALSE	FALSE	FALSE	FALSE	FALSE	FALSE	FALSE	FALSE	FALSE			TRUE
1	134	82988082	Macioszek (2020)	Electric Vehicles - Problems and Issues	2020	Electric vehicles have been gradually growing in popularity. There are countries, such as China, USA and some European countries in particular (including the United Kingdom, Norway, Germany, the Netherlands, Sweden, France), where the number of electric vehicles has been increasing on a year to year basis. In Poland, on the other hand, the market of electric vehicles is still very immature, the p…	FALSE	FALSE	FALSE		82988082	Macioszek (2020)	Electric Vehicles - Problems and Issues	2020	Electric vehicles have been gradually growing in popularity. There are countries, such as China, USA and some European countries in particular (including the United Kingdom, Norway, Germany, the Netherlands, Sweden, France), where the number of electric vehicles has been increasing on a year to year basis. In Poland, on the other hand, the market of electric vehicles is still very immature, the p…	0.4	0.8	The title and abstract mention electric vehicles and some issues related to them, but it is not clear if the paper will provide evidence on charging infrastructure needs for different types of vehicles and users, which is the primary question of the review. The eligibility criteria also require studies to quantify the charging infrastructure demand for a given area or context, which is not clear …	Done	OK			TRUE	TRUE	TRUE	TRUE	TRUE	FALSE	FALSE	FALSE	FALSE	FALSE	FALSE			FALSE	FALSE	FALSE	FALSE	FALSE	FALSE	FALSE	FALSE	FALSE	FALSE	FALSE			TRUE
1	135	82988083	Sanchez (2017)	Smart Charging of PEVs to Reduce the Power Transformer Loss of Life	2017	This paper aims to evaluate the influence of charging strategies of plug-in electric vehicles on the loss of life of a 600 kVA HV/MV power transformer. Several charging strategies were defined and applied in the daily operation of a power system with a vehicle fleet of 150 plug-in hybrid electric vehicles by means of a Monte Carlo simulation. To evaluate the results, the relative aging of the pow…	FALSE	FALSE	FALSE		82988083	Sanchez (2017)	Smart Charging of PEVs to Reduce the Power Transformer Loss of Life	2017	This paper aims to evaluate the influence of charging strategies of plug-in electric vehicles on the loss of life of a 600 kVA HV/MV power transformer. Several charging strategies were defined and applied in the daily operation of a power system with a vehicle fleet of 150 plug-in hybrid electric vehicles by means of a Monte Carlo simulation. To evaluate the results, the relative aging of the pow…	0.4	0.8	The paper focuses on the influence of charging strategies on the loss of life of a power transformer, which is not directly related to the primary review question. However, the paper does mention different charging strategies and their impact on aggregated demand profiles, which is relevant to the review question. The certainty is relatively high as the abstract provides specific details on the s…	Done	OK			TRUE	TRUE	TRUE	TRUE	TRUE	FALSE	FALSE	FALSE	FALSE	FALSE	FALSE			FALSE	FALSE	FALSE	FALSE	FALSE	FALSE	FALSE	FALSE	FALSE	FALSE	FALSE			TRUE
1	136	82988084	Naeem (2021)	Control of Grid-tied PV Powered Charging Station for Electric Vehicles	2021	Integration of renewable energy source like photovoltaic (PV) units at electric vehicle charging station can reduce operational cost, increase energy efficiency and reliability of charging station for sustainable development. This paper proposes a unique architecture for plug-in-hybrid electric vehicles for DC charging station at the megawatt level by the use of a grid-tied Adaptive Neuro-Fuzzy I…	FALSE	FALSE	FALSE		82988084	Naeem (2021)	Control of Grid-tied PV Powered Charging Station for Electric Vehicles	2021	Integration of renewable energy source like photovoltaic (PV) units at electric vehicle charging station can reduce operational cost, increase energy efficiency and reliability of charging station for sustainable development. This paper proposes a unique architecture for plug-in-hybrid electric vehicles for DC charging station at the megawatt level by the use of a grid-tied Adaptive Neuro-Fuzzy I…	0.3	0.8	The paper proposes a unique architecture for a DC charging station powered by a mix of grid power and PV power. While the paper discusses the use of renewable energy sources and the integration of PV units, it does not specifically address the primary review question of charging infrastructure needs across different types of vehicles and users. The paper is more focused on the technical aspects o…	Done	OK			TRUE	TRUE	TRUE	TRUE	FALSE	FALSE	FALSE	FALSE	FALSE	FALSE	FALSE			FALSE	FALSE	FALSE	FALSE	FALSE	FALSE	FALSE	FALSE	FALSE	FALSE	FALSE			TRUE
1	137	82988085	Lee (2022)	An approximate dynamic programming algorithm for short-term electric vehicle fleet operation under uncertainty	2022	This paper considers the dynamic problem of optimally operating a fleet of plug-in hybrid electric vehicles in a market environment. With uncertainty in future electricity prices and driving demands, we formulate a Markov decision process and determine a cost-minimizing policy for using the engine and charging and discharging the battery. As such, the policy is based on the trade-off between the …	FALSE	FALSE	FALSE		82988085	Lee (2022)	An approximate dynamic programming algorithm for short-term electric vehicle fleet operation under uncertainty	2022	This paper considers the dynamic problem of optimally operating a fleet of plug-in hybrid electric vehicles in a market environment. With uncertainty in future electricity prices and driving demands, we formulate a Markov decision process and determine a cost-minimizing policy for using the engine and charging and discharging the battery. As such, the policy is based on the trade-off between the …	0.3	0.8	The paper focuses on optimally operating a fleet of plug-in hybrid electric vehicles in a market environment, which is not directly related to the primary review question of charging infrastructure needs across different types of vehicles and users. However, the paper does mention charging and discharging the battery, which is relevant to the review question. The abstract lacks information on the…	Done	OK			TRUE	TRUE	TRUE	TRUE	FALSE	FALSE	FALSE	FALSE	FALSE	FALSE	FALSE			FALSE	FALSE	FALSE	FALSE	FALSE	FALSE	FALSE	FALSE	FALSE	FALSE	FALSE			TRUE
1	138	82988086	Kaufmann (2021)	Feedbacks among electric vehicle adoption, charging, and the cost and installation of rooftop solar photovoltaics	2021	Identifying feedback loops in consumer behaviours is important to develop policies to accentuate desired behaviour. Here, we use Granger causality to provide empirical evidence for feedback loops among four important components of a low-carbon economy. One loop includes the cost of installing rooftop solar (Cost) and the installation of rooftop solar (photovoltaics, PV); this loop is probably gen…	FALSE	FALSE	FALSE		82988086	Kaufmann (2021)	Feedbacks among electric vehicle adoption, charging, and the cost and installation of rooftop solar photovoltaics	2021	Identifying feedback loops in consumer behaviours is important to develop policies to accentuate desired behaviour. Here, we use Granger causality to provide empirical evidence for feedback loops among four important components of a low-carbon economy. One loop includes the cost of installing rooftop solar (Cost) and the installation of rooftop solar (photovoltaics, PV); this loop is probably gen…	0.8	0.9	The title and abstract suggest that the study investigates feedback loops among electric vehicle adoption, charging, and the cost and installation of rooftop solar photovoltaics. Although the study does not explicitly state the focus on charging infrastructure needs, it is relevant to the review question as it provides insights into the factors that could accelerate the transition to carbon-free …	Done	OK			TRUE	TRUE	TRUE	TRUE	TRUE	TRUE	TRUE	TRUE	TRUE	FALSE	FALSE			FALSE	FALSE	FALSE	FALSE	FALSE	FALSE	FALSE	FALSE	FALSE	FALSE	FALSE			TRUE
1	139	82988087	Fouladi (2021)	Smart V2G/G2V Charging Strategy for PHEVs in AC Microgrids Based on Maximizing Battery Lifetime and RER/DER Employment	2021	Nowadays, the problem of the proper charging of plug-in hybrid electric vehicles (PHEVs) has become increasingly difficult because there is high uncertainty on both the demand and supply sides of microgrid (MG) systems, which may reduce efficiency and increase the cost of MG systems. Available solutions to these challenges are the application of energy storage systems and energy exchange with the…	FALSE	FALSE	FALSE		82988087	Fouladi (2021)	Smart V2G/G2V Charging Strategy for PHEVs in AC Microgrids Based on Maximizing Battery Lifetime and RER/DER Employment	2021	Nowadays, the problem of the proper charging of plug-in hybrid electric vehicles (PHEVs) has become increasingly difficult because there is high uncertainty on both the demand and supply sides of microgrid (MG) systems, which may reduce efficiency and increase the cost of MG systems. Available solutions to these challenges are the application of energy storage systems and energy exchange with the…	0.7	0.8	The article proposes a smart charging scheme for PHEVs in AC microgrids that can minimize energy drawn from the UUG and maximize the lifetime of BESSs based on a multiobjective optimization algorithm. The study seems to focus on a specific type of charging infrastructure and does not explicitly state the type of vehicles or users it focuses on. However, it meets the eligibility criteria for eligi…	Done	OK			TRUE	TRUE	TRUE	TRUE	TRUE	TRUE	TRUE	TRUE	FALSE	FALSE	FALSE			FALSE	FALSE	FALSE	FALSE	FALSE	FALSE	FALSE	FALSE	FALSE	FALSE	FALSE			TRUE
1	140	82988088	Kuchly (2020)	Analytical solution and SOC reference planning for energy and pollutants management of Plug-In Hybrid Electric Vehicles	2020	An important control problem in the automotive powertrain domain is related to the relative use of the two engines of Hybrid Electric Vehicles (HEVs). Aiming to minimize energy and pollutants emissions, this online optimal control problem is highly constrained by the automotive context: very low computing resources, hardly predictable future vehicle dynamic, and need for strong algorithmic robust…	FALSE	FALSE	FALSE		82988088	Kuchly (2020)	Analytical solution and SOC reference planning for energy and pollutants management of Plug-In Hybrid Electric Vehicles	2020	An important control problem in the automotive powertrain domain is related to the relative use of the two engines of Hybrid Electric Vehicles (HEVs). Aiming to minimize energy and pollutants emissions, this online optimal control problem is highly constrained by the automotive context: very low computing resources, hardly predictable future vehicle dynamic, and need for strong algorithmic robust…	0.4	0.8	The paper seems to focus on control problems related to the use of engines in hybrid electric vehicles, and proposes two enhancements to the literature reference method. However, the focus is not on charging infrastructure needs or demand estimations, which are the primary focus of the review. Therefore, the probability of this study being included in the review is low. However, the certainty is …	Done	OK			TRUE	TRUE	TRUE	TRUE	TRUE	FALSE	FALSE	FALSE	FALSE	FALSE	FALSE			FALSE	FALSE	FALSE	FALSE	FALSE	FALSE	FALSE	FALSE	FALSE	FALSE	FALSE			TRUE
1	141	82988089	Hu (2018)	Modular Tri-Port High-Power Converter for SRM Based Plug-in Hybrid Electrical Trucks	2018	Plug-in hybrid electrical trucks (PHETs) are a kind of emerging transport solution to reduce greenhouse gas emissions. Switched reluctance motors (SRMs) are one of the popular choices for PHETs applications due to characteristics of rear-earth free, high starting torque, wide-speed range, and good fault tolerance. Usually, more than two converters are needed to achieve flexible energy conversion …	FALSE	FALSE	FALSE		82988089	Hu (2018)	Modular Tri-Port High-Power Converter for SRM Based Plug-in Hybrid Electrical Trucks	2018	Plug-in hybrid electrical trucks (PHETs) are a kind of emerging transport solution to reduce greenhouse gas emissions. Switched reluctance motors (SRMs) are one of the popular choices for PHETs applications due to characteristics of rear-earth free, high starting torque, wide-speed range, and good fault tolerance. Usually, more than two converters are needed to achieve flexible energy conversion …	0.4	0.8	The paper focuses on the development of a modular tri-port high-power converter for SRM based PHETs, which is not directly related to the primary review question of charging infrastructure needs across different types of vehicles and users. However, it may be indirectly relevant to the secondary question of methodological and data needs. The abstract lacks information on the specific charging inf…	Done	OK			TRUE	TRUE	TRUE	TRUE	TRUE	FALSE	FALSE	FALSE	FALSE	FALSE	FALSE			FALSE	FALSE	FALSE	FALSE	FALSE	FALSE	FALSE	FALSE	FALSE	FALSE	FALSE			TRUE
1	142	82988090	Wen (2020)	An overview of electricity powered vehicles: Lithium-ion battery energy storage density and energy conversion efficiency	2020	Electricity powered vehicles/Electric vehicles using renewable energy are becoming more and more popular, since they have become an effective way to solve energy shortage, and environmental pollution. Battery electric vehicles with zero emission characteristics are being developed on a large scale. With the scale of electric vehicles, electric vehicles with controllable load and vehicle-to-grid f…	FALSE	FALSE	FALSE		82988090	Wen (2020)	An overview of electricity powered vehicles: Lithium-ion battery energy storage density and energy conversion efficiency	2020	Electricity powered vehicles/Electric vehicles using renewable energy are becoming more and more popular, since they have become an effective way to solve energy shortage, and environmental pollution. Battery electric vehicles with zero emission characteristics are being developed on a large scale. With the scale of electric vehicles, electric vehicles with controllable load and vehicle-to-grid f…	0.3	0.8	The title and abstract mention electric vehicles and lithium-ion batteries, but the focus seems to be on improving battery performance and renewable energy conversion efficiency rather than on charging infrastructure needs and demand estimation. While the paper may provide some useful background information, it is unlikely to directly address the primary and secondary review questions.	Done	OK			TRUE	TRUE	TRUE	TRUE	FALSE	FALSE	FALSE	FALSE	FALSE	FALSE	FALSE			FALSE	FALSE	FALSE	FALSE	FALSE	FALSE	FALSE	FALSE	FALSE	FALSE	FALSE			TRUE
1	143	82988091	Mehrjerdi (2019)	Electric vehicle charging station with multilevel charging infrastructure and hybrid solar-battery-diesel generation incorporating comfort of drivers	2019	Electric vehicle charging station is connected to the distribution network and it is equipped with battery energy storage system, diesel generator, and solar panels. The three-level charging facility including fast, medium, and slow speed chargers is incorporated and optimally designed. The proposed model optimizes the rated power of charging facilities, power and capacity of battery energy stora…	FALSE	FALSE	FALSE		82988091	Mehrjerdi (2019)	Electric vehicle charging station with multilevel charging infrastructure and hybrid solar-battery-diesel generation incorporating comfort of drivers	2019	Electric vehicle charging station is connected to the distribution network and it is equipped with battery energy storage system, diesel generator, and solar panels. The three-level charging facility including fast, medium, and slow speed chargers is incorporated and optimally designed. The proposed model optimizes the rated power of charging facilities, power and capacity of battery energy stora…	0.6	0.8	The title and abstract suggest that the study focuses on the design and optimization of an electric vehicle charging station with a multilevel charging infrastructure and hybrid solar-battery-diesel generation. The study seems to cover the eligible intervention and eligible types of study design. However, it is unclear whether the study addresses the primary and secondary research questions and e…	Done	OK			TRUE	TRUE	TRUE	TRUE	TRUE	TRUE	TRUE	FALSE	FALSE	FALSE	FALSE			FALSE	FALSE	FALSE	FALSE	FALSE	FALSE	FALSE	FALSE	FALSE	FALSE	FALSE			TRUE
1	144	82988092	Zhang (2020)	Tackling SOC long-term dynamic for energy management of hybrid electric buses via adaptive policy optimization	2020	Plug-in hybrid electric buses (PHEBs) have the potential to satisfy both the fuel efficiency and the driving-mileage under complex urban traffic conditions. However, the optimal charge and discharge management is still a pivotal challenge of energy management for the inherent uncertainty in driving conditions. The common reference state-of-charge (SOC) profile based methods are limited by the ada…	FALSE	FALSE	FALSE		82988092	Zhang (2020)	Tackling SOC long-term dynamic for energy management of hybrid electric buses via adaptive policy optimization	2020	Plug-in hybrid electric buses (PHEBs) have the potential to satisfy both the fuel efficiency and the driving-mileage under complex urban traffic conditions. However, the optimal charge and discharge management is still a pivotal challenge of energy management for the inherent uncertainty in driving conditions. The common reference state-of-charge (SOC) profile based methods are limited by the ada…	0.3	0.8	The paper focuses on energy management for plug-in hybrid electric buses (PHEBs) and proposes a novel adaptive policy optimization (APO) method for battery power reduction. While the paper touches on charging infrastructure needs for PHEBs, it does not provide a comprehensive review of charging infrastructure demand for different types of vehicles and user needs, which is the primary question of …	Done	OK			TRUE	TRUE	TRUE	TRUE	FALSE	FALSE	FALSE	FALSE	FALSE	FALSE	FALSE			FALSE	FALSE	FALSE	FALSE	FALSE	FALSE	FALSE	FALSE	FALSE	FALSE	FALSE			TRUE
1	145	82988093	Ding (2018)	A Stochastic Resource-Planning Scheme for PHEV Charging Station Considering Energy Portfolio Optimization and Price-Responsive Demand	2018	Plug-in hybrid electric vehicle (PHEV) charging station is playing a critical role in the rapid development of PHEVs. The unique characteristics of charging demands provide flexibility for the resource planning of PHEV charging station, while its internal generation resources and procurement decisions from utility grid offer various options to meet the charging demand. To achieve the maximum bene…	FALSE	FALSE	FALSE		82988093	Ding (2018)	A Stochastic Resource-Planning Scheme for PHEV Charging Station Considering Energy Portfolio Optimization and Price-Responsive Demand	2018	Plug-in hybrid electric vehicle (PHEV) charging station is playing a critical role in the rapid development of PHEVs. The unique characteristics of charging demands provide flexibility for the resource planning of PHEV charging station, while its internal generation resources and procurement decisions from utility grid offer various options to meet the charging demand. To achieve the maximum bene…	0.7	0.8	The title and abstract suggest that the paper proposes a stochastic resource-planning scheme for PHEV charging stations, which takes into account two types of PHEV charging loads and co-optimizes energy supply and demand-side decisions. The paper seems to be relevant to the review question, but more information is needed to determine if it meets all the eligibility criteria. The certainty is rela…	Done	OK			TRUE	TRUE	TRUE	TRUE	TRUE	TRUE	TRUE	TRUE	FALSE	FALSE	FALSE			FALSE	FALSE	FALSE	FALSE	FALSE	FALSE	FALSE	FALSE	FALSE	FALSE	FALSE			TRUE
1	146	82988094	Wolfram (2021)	Potential Climate Impact Variations Due to Fueling Behavior of Plug-in Hybrid Vehicle Owners in the US	2021	With the expected rapid growth of renewable electricity generation, charging plug-in hybrid electric vehicles (PHEVs) from the grid promise ever higher reductions in CO2 emissions. Previous analyses have found that the share that PHEVs are driven in electric mode can differ substantially depending on region, battery size, and trip purpose. Here, we provide a first fleet-wide emissions mitigation …	FALSE	FALSE	FALSE		82988094	Wolfram (2021)	Potential Climate Impact Variations Due to Fueling Behavior of Plug-in Hybrid Vehicle Owners in the US	2021	With the expected rapid growth of renewable electricity generation, charging plug-in hybrid electric vehicles (PHEVs) from the grid promise ever higher reductions in CO2 emissions. Previous analyses have found that the share that PHEVs are driven in electric mode can differ substantially depending on region, battery size, and trip purpose. Here, we provide a first fleet-wide emissions mitigation …	0.8	0.9	The study seems to focus on the potential impact of PHEV fueling behavior on greenhouse gas emissions, which is not directly related to the primary research question of the review. However, the study could provide useful information on charging infrastructure availability and consumer education, which are relevant to the secondary research questions. The abstract provides sufficient information t…	Done	OK			TRUE	TRUE	TRUE	TRUE	TRUE	TRUE	TRUE	TRUE	TRUE	FALSE	FALSE			FALSE	FALSE	FALSE	FALSE	FALSE	FALSE	FALSE	FALSE	FALSE	FALSE	FALSE			TRUE
1	147	82988095	Zheng (2018)	Equivalent Consumption Minimization Strategy Based on Dynamic Programming for Plug-in Hybrid Electric Vehicle	2018	Equivalence factor plays a key role in equivalent consumption minimization strategy and due to its strong relevance with driving cycle, the change of driving cycle can be reflected by the equivalence factor and at the same time different driving cycle has different equivalence factor. In this paper, the optimal equivalence factor as one of the control variables is calculated by dynamic programmin…	FALSE	FALSE	FALSE		82988095	Zheng (2018)	Equivalent Consumption Minimization Strategy Based on Dynamic Programming for Plug-in Hybrid Electric Vehicle	2018	Equivalence factor plays a key role in equivalent consumption minimization strategy and due to its strong relevance with driving cycle, the change of driving cycle can be reflected by the equivalence factor and at the same time different driving cycle has different equivalence factor. In this paper, the optimal equivalence factor as one of the control variables is calculated by dynamic programmin…	0.2	0.8	The paper seems to focus on the optimization of equivalence factor for plug-in hybrid electric vehicles, which is not directly related to the charging infrastructure needs for different types of vehicles and users. However, there is a possibility that the paper might touch upon the topic in some way, so the assessment is not zero. The certainty is relatively high as the abstract provides some spe…	Done	OK			TRUE	TRUE	TRUE	FALSE	FALSE	FALSE	FALSE	FALSE	FALSE	FALSE	FALSE			FALSE	FALSE	FALSE	FALSE	FALSE	FALSE	FALSE	FALSE	FALSE	FALSE	FALSE			TRUE
1	148	82988096	Fathabadi (2020)	Novel stand-alone, completely autonomous and renewable energy based charging station for charging plug-in hybrid electric vehicles (PHEVs)	2020	A novel stand-alone charging station (CS) powered by a combination of solar and wind energy in presence of a fuel cell (FC) system is designed and constructed for charging plug-in hybrid electric vehicles (PHEVs). The built CS is high-efficient due to putting to practical use a proposed novel variable step-size maximum power point tracking (MPPT) scheme applied to both photovoltaic (PV) and wind …	FALSE	FALSE	FALSE		82988096	Fathabadi (2020)	Novel stand-alone, completely autonomous and renewable energy based charging station for charging plug-in hybrid electric vehicles (PHEVs)	2020	A novel stand-alone charging station (CS) powered by a combination of solar and wind energy in presence of a fuel cell (FC) system is designed and constructed for charging plug-in hybrid electric vehicles (PHEVs). The built CS is high-efficient due to putting to practical use a proposed novel variable step-size maximum power point tracking (MPPT) scheme applied to both photovoltaic (PV) and wind …	0.3	0.8	The study presents a novel charging station powered by renewable energy sources and a fuel cell system. However, the focus is on the technical aspects of the charging station and not on the charging infrastructure needs for different types of vehicles and users, which is the primary question of the review. Additionally, the study focuses on a specific type of charging station and does not provide…	Done	OK			TRUE	TRUE	TRUE	TRUE	FALSE	FALSE	FALSE	FALSE	FALSE	FALSE	FALSE			FALSE	FALSE	FALSE	FALSE	FALSE	FALSE	FALSE	FALSE	FALSE	FALSE	FALSE			TRUE
1	149	82988097	Saadatmandi (2018)	Management of Plug-in Hybrid Electrical Vehicle to Increase Renewable Energy Penetration in Smart Grid	2018	The use of the renewable energy resources is important due to economic and ecological issues, so they become the most critical concern of governments. And when there is no manage on the electric vehicles charging, the reduces of proper utilization of resources by the high penetration of electric vehicles in the distribution grid. For these reasons, needs to a solution for PHEV charging management…	FALSE	FALSE	FALSE		82988097	Saadatmandi (2018)	Management of Plug-in Hybrid Electrical Vehicle to Increase Renewable Energy Penetration in Smart Grid	2018	The use of the renewable energy resources is important due to economic and ecological issues, so they become the most critical concern of governments. And when there is no manage on the electric vehicles charging, the reduces of proper utilization of resources by the high penetration of electric vehicles in the distribution grid. For these reasons, needs to a solution for PHEV charging management…	0.6	0.8	The study seems to focus on the management of plug-in hybrid electric vehicle charging to increase renewable energy penetration in a smart grid. While the study does not explicitly state the types of vehicles and users it focuses on, it does mention residential distribution grids and charging management programs. The study design is not explicitly stated, but it seems to be a primary research stu…	Done	OK			TRUE	TRUE	TRUE	TRUE	TRUE	TRUE	TRUE	FALSE	FALSE	FALSE	FALSE			FALSE	FALSE	FALSE	FALSE	FALSE	FALSE	FALSE	FALSE	FALSE	FALSE	FALSE			TRUE
1	150	82988098	Ou (2021)	Evaluating China's Passenger Vehicle Market under the Vehicle Policies of 2021-2023	2021	China is well known for its determination on large-scale vehicle electrification, which currently is mainly driven by fuel economy and electric vehicle policies mixed with the extensive charging infrastructure support and monetary incentives from the government. This study adopted the New Energy and Oil Consumption Credits (NEOCC) model 2020 version, a vehicle policy analysis tool developed by th…	FALSE	FALSE	FALSE		82988098	Ou (2021)	Evaluating China's Passenger Vehicle Market under the Vehicle Policies of 2021-2023	2021	China is well known for its determination on large-scale vehicle electrification, which currently is mainly driven by fuel economy and electric vehicle policies mixed with the extensive charging infrastructure support and monetary incentives from the government. This study adopted the New Energy and Oil Consumption Credits (NEOCC) model 2020 version, a vehicle policy analysis tool developed by th…	0.8	0.9	The study seems to focus on the potential impacts of a specific vehicle policy in China, which is not directly related to the primary review question. However, the study does provide some information on the sales and stocks of different types of electric vehicles, which could be relevant to the review's secondary questions. The certainty is high as the abstract provides clear information on the s…	Done	OK			TRUE	TRUE	TRUE	TRUE	TRUE	TRUE	TRUE	TRUE	TRUE	FALSE	FALSE			FALSE	FALSE	FALSE	FALSE	FALSE	FALSE	FALSE	FALSE	FALSE	FALSE	FALSE			TRUE
1	151	82988099	Bahramara (2018)	Robust optimization of micro-grids operation problem in the presence of electric vehicles	2018	The main objective of this paper is to optimally formulate Microgrid (MG) operation problem in a robust manner. Increasing importance of environmental issues such as Greenhouse Gases (GHGs) emissions leads to the widely use of Plug-in Hybrid Electric Vehicles (PHEVs) in recent years. The high integration of PHEVs in distribution networks may affect the operation of MGs due to their uncertain beha…	FALSE	FALSE	FALSE		82988099	Bahramara (2018)	Robust optimization of micro-grids operation problem in the presence of electric vehicles	2018	The main objective of this paper is to optimally formulate Microgrid (MG) operation problem in a robust manner. Increasing importance of environmental issues such as Greenhouse Gases (GHGs) emissions leads to the widely use of Plug-in Hybrid Electric Vehicles (PHEVs) in recent years. The high integration of PHEVs in distribution networks may affect the operation of MGs due to their uncertain beha…	0.6	0.8	The paper seems to address the primary question of the review, as it deals with the charging infrastructure needs in the presence of electric vehicles. However, it is not clear if the paper covers the secondary questions of the review, such as the set targets and identified demand for charging infrastructure, or the charging infrastructure needs for different transport sector segments and use cas…	Done	OK			TRUE	TRUE	TRUE	TRUE	TRUE	TRUE	TRUE	FALSE	FALSE	FALSE	FALSE			FALSE	FALSE	FALSE	FALSE	FALSE	FALSE	FALSE	FALSE	FALSE	FALSE	FALSE			TRUE
1	152	82988100	Valenzuela (2017)	Electrical Vehicle: Facing Future Challenges in Quito	2017	Daily Internal Combustion Engine vehicles consume enormous amounts of petroleum derivatives, as a result, the environmental degradation has increased in the current industrialized world. Set in this context, some global initiatives are concerned not only about the decarbonisation of the transport sector but also the proliferation of renewable energies, which have been main factors that have impul…	FALSE	FALSE	FALSE		82988100	Valenzuela (2017)	Electrical Vehicle: Facing Future Challenges in Quito	2017	Daily Internal Combustion Engine vehicles consume enormous amounts of petroleum derivatives, as a result, the environmental degradation has increased in the current industrialized world. Set in this context, some global initiatives are concerned not only about the decarbonisation of the transport sector but also the proliferation of renewable energies, which have been main factors that have impul…	0.7	0.8	The title and abstract mention electric vehicles and charging points, which are relevant to the review question. However, the focus of the paper seems to be on a specific case study in Quito, Ecuador, which may limit its generalizability to other contexts. The certainty is relatively high as the abstract provides some details on the study design and results.	Done	OK			TRUE	TRUE	TRUE	TRUE	TRUE	TRUE	TRUE	TRUE	FALSE	FALSE	FALSE			FALSE	FALSE	FALSE	FALSE	FALSE	FALSE	FALSE	FALSE	FALSE	FALSE	FALSE			TRUE
1	153	82988101	Zhuge (2019)	Exploring the future electric vehicle market and its impacts with an agent-based spatial integrated framework: A case study of Beijing, China	2019	This paper investigates the potential expansion and impacts of Electric Vehicle (EV) market in Beijing, China at the micro level with an agent-based integrated urban model (SelfSim-EV), considering the interactions, feedbacks and dynamics found in the complex urban system. Specifically, a calibrated and validated SelfSim-EV Beijing model was firstly used to simulate how the EV market might expand…	FALSE	FALSE	FALSE		82988101	Zhuge (2019)	Exploring the future electric vehicle market and its impacts with an agent-based spatial integrated framework: A case study of Beijing, China	2019	This paper investigates the potential expansion and impacts of Electric Vehicle (EV) market in Beijing, China at the micro level with an agent-based integrated urban model (SelfSim-EV), considering the interactions, feedbacks and dynamics found in the complex urban system. Specifically, a calibrated and validated SelfSim-EV Beijing model was firstly used to simulate how the EV market might expand…	0.8	0.9	The paper investigates the potential expansion and impacts of Electric Vehicle (EV) market in Beijing, China at the micro level with an agent-based integrated urban model. The study is relevant to the primary and secondary research questions and meets the eligibility criteria. However, the study is limited to a specific location and may not be generalizable to other contexts.	Done	OK			TRUE	TRUE	TRUE	TRUE	TRUE	TRUE	TRUE	TRUE	TRUE	FALSE	FALSE			FALSE	FALSE	FALSE	FALSE	FALSE	FALSE	FALSE	FALSE	FALSE	FALSE	FALSE			TRUE
1	154	82988102	Ali (2017)	Sensitivity-based and optimization-based methods for mitigating voltage fluctuation and rise in the presence of PV and PHEVs	2017	Voltage fluctuation and voltage rise are common issues associated with the massive integration of photovoltaic (PV) technologies in distribution systems. In this paper, sensitivity-based and optimization-based methods are proposed for mitigating voltage fluctuation and rise in the presence of plug-in hybrid electric vehicles (PHEVs). The concept of these methods is to optimize the reactive power …	FALSE	FALSE	FALSE		82988102	Ali (2017)	Sensitivity-based and optimization-based methods for mitigating voltage fluctuation and rise in the presence of PV and PHEVs	2017	Voltage fluctuation and voltage rise are common issues associated with the massive integration of photovoltaic (PV) technologies in distribution systems. In this paper, sensitivity-based and optimization-based methods are proposed for mitigating voltage fluctuation and rise in the presence of plug-in hybrid electric vehicles (PHEVs). The concept of these methods is to optimize the reactive power …	0.8	0.9	The paper proposes methods for mitigating voltage fluctuation and rise in the presence of PV and PHEVs. The paper seems to be relevant to the review question as it discusses charging infrastructure needs for PHEVs. However, further assessment is needed to determine if the paper meets all the eligibility criteria. The abstract lacks some details, but the language used suggests that the paper is li…	Done	OK			TRUE	TRUE	TRUE	TRUE	TRUE	TRUE	TRUE	TRUE	TRUE	FALSE	FALSE			FALSE	FALSE	FALSE	FALSE	FALSE	FALSE	FALSE	FALSE	FALSE	FALSE	FALSE			TRUE
1	155	82988103	Zhou (2018)	Cyber-Physical Energy-Saving Control for Hybrid Aircraft-Towing Tractor Based on Online Swarm Intelligent Programming	2018	This paper researches on a cyber-physical energy-saving control framework for a plug-in hybrid aircraft-towing tractor, in which, an online optimization methodology named the online swarm intelligent programming (OSIP) is proposed. The new methodology obtains real-time optimal control signals from the vehicle to everything (V2X) network, and the widely used charge depleting/charge sustaining stra…	FALSE	FALSE	FALSE		82988103	Zhou (2018)	Cyber-Physical Energy-Saving Control for Hybrid Aircraft-Towing Tractor Based on Online Swarm Intelligent Programming	2018	This paper researches on a cyber-physical energy-saving control framework for a plug-in hybrid aircraft-towing tractor, in which, an online optimization methodology named the online swarm intelligent programming (OSIP) is proposed. The new methodology obtains real-time optimal control signals from the vehicle to everything (V2X) network, and the widely used charge depleting/charge sustaining stra…	0.2	0.8	The paper focuses on a specific energy-saving control framework for a plug-in hybrid aircraft-towing tractor, which is not directly related to the primary review question of charging infrastructure needs for different types of vehicles and users. While the paper may touch on charging infrastructure needs, it is not the main focus of the study.	Done	OK			TRUE	TRUE	TRUE	FALSE	FALSE	FALSE	FALSE	FALSE	FALSE	FALSE	FALSE			FALSE	FALSE	FALSE	FALSE	FALSE	FALSE	FALSE	FALSE	FALSE	FALSE	FALSE			TRUE
1	156	82988104	Bucher (2018)	Modeling operating modes, energy consumptions, and infrastructure requirements of fuel cell plug in hybrid electric vehicles using longitudinal geographical transportation data	2018	The fuel cell plug in hybrid electric vehicle (FCPHEV) is a near-term realizable concept to commercialize hydrogen fuel cell vehicles (FCV). Relative to conventional FCVs, FCPHEVs seek to achieve fuel economy benefits through the displacement of hydrogen energy with grid-sourced electrical energy, and they may have less dependence on a sparse hydrogen fueling infrastructure. Through the simulatio…	FALSE	FALSE	FALSE		82988104	Bucher (2018)	Modeling operating modes, energy consumptions, and infrastructure requirements of fuel cell plug in hybrid electric vehicles using longitudinal geographical transportation data	2018	The fuel cell plug in hybrid electric vehicle (FCPHEV) is a near-term realizable concept to commercialize hydrogen fuel cell vehicles (FCV). Relative to conventional FCVs, FCPHEVs seek to achieve fuel economy benefits through the displacement of hydrogen energy with grid-sourced electrical energy, and they may have less dependence on a sparse hydrogen fueling infrastructure. Through the simulatio…	0.6	0.8	The study seems to focus on the energy consumption and infrastructure requirements of fuel cell plug-in hybrid electric vehicles (FCPHEVs), which is relevant to the primary review question. However, the study does not explicitly state the types of vehicles and users it focuses on, which is a requirement for eligibility. The study design seems to be a primary research study using simulation, which…	Done	OK			TRUE	TRUE	TRUE	TRUE	TRUE	TRUE	TRUE	FALSE	FALSE	FALSE	FALSE			FALSE	FALSE	FALSE	FALSE	FALSE	FALSE	FALSE	FALSE	FALSE	FALSE	FALSE			TRUE
1	157	82988105	Yu (2023)	A Three-Stage Stochastic Framework for Smart Electric Vehicle Charging	2023	As one of the most significant part of carbon neutralisation, the rapid growth of electric vehicle (EV) market in past few years has greatly expedited the transport electrification, which, however, has brought in new challenges to power system including isolated distribution network for commercial and industrial set up. Stochastic and complex EV behaviours would violate network permissible operat…	FALSE	FALSE	FALSE		82988105	Yu (2023)	A Three-Stage Stochastic Framework for Smart Electric Vehicle Charging	2023	As one of the most significant part of carbon neutralisation, the rapid growth of electric vehicle (EV) market in past few years has greatly expedited the transport electrification, which, however, has brought in new challenges to power system including isolated distribution network for commercial and industrial set up. Stochastic and complex EV behaviours would violate network permissible operat…	0.4	0.7	The title and abstract suggest that the paper proposes a stochastic framework for smart EV charging in a DC microgrid. While the paper may provide insights into EV charging strategies, it is unclear whether it addresses the primary review question of charging infrastructure needs across different types of vehicles and users. The eligibility criteria also require studies to explicitly state the ty…	Done	OK			TRUE	TRUE	TRUE	TRUE	TRUE	FALSE	FALSE	FALSE	FALSE	FALSE	FALSE			FALSE	FALSE	FALSE	FALSE	FALSE	FALSE	FALSE	FALSE	FALSE	FALSE	FALSE			TRUE
1	158	82988106	Snehalika (2019)	Emerging trends in Electric Vehicle in Indian market	2019	With growing concerns about the environment and receding fossil fuel reserves, the world is moving towards sustainable fuels and modes of transport. One of the forerunners are battery operated electric vehicles and fuel cell based electric vehicles. In this paper, we discuss about the electric vehicle market scenario in India, electric vehicle supply equipment and globally available chargers (for…	FALSE	FALSE	FALSE		82988106	Snehalika (2019)	Emerging trends in Electric Vehicle in Indian market	2019	With growing concerns about the environment and receding fossil fuel reserves, the world is moving towards sustainable fuels and modes of transport. One of the forerunners are battery operated electric vehicles and fuel cell based electric vehicles. In this paper, we discuss about the electric vehicle market scenario in India, electric vehicle supply equipment and globally available chargers (for…	0.6	0.8	The title and abstract suggest that the paper discusses the electric vehicle market scenario in India and proposes an economic model for setting up EV charging infrastructure. The paper seems to be relevant to the primary and secondary research questions, but the abstract lacks information on the specific types of vehicles and users covered in the study. The certainty is relatively high as the ab…	Done	OK			TRUE	TRUE	TRUE	TRUE	TRUE	TRUE	TRUE	FALSE	FALSE	FALSE	FALSE			FALSE	FALSE	FALSE	FALSE	FALSE	FALSE	FALSE	FALSE	FALSE	FALSE	FALSE			TRUE
1	159	82988107	Tiano (2018)	Converting a Conventional Car into a Hybrid Solar Vehicle: a LCA Approach	2018	The growth of world energy consumption and the increase of passenger vehicles areis setting new challenges to environmental protection. Large diffusion of electric vehicles and hybrid electric vehicles seems to be the most feasible solution. However, the need of fast charging infrastructure, the still low penetration of renewable electricity production and the massive reconversion of fleets limit…	FALSE	FALSE	FALSE		82988107	Tiano (2018)	Converting a Conventional Car into a Hybrid Solar Vehicle: a LCA Approach	2018	The growth of world energy consumption and the increase of passenger vehicles areis setting new challenges to environmental protection. Large diffusion of electric vehicles and hybrid electric vehicles seems to be the most feasible solution. However, the need of fast charging infrastructure, the still low penetration of renewable electricity production and the massive reconversion of fleets limit…	0.6	0.8	The title and abstract suggest that the study investigates the conversion of conventional vehicles into hybrid solar vehicles, which is an eligible intervention for the review. The study also performs a life-cycle assessment, which is a suitable study design for the review. However, the abstract does not explicitly state whether the study quantifies the charging infrastructure need estimations fo…	Done	OK			TRUE	TRUE	TRUE	TRUE	TRUE	TRUE	TRUE	FALSE	FALSE	FALSE	FALSE			FALSE	FALSE	FALSE	FALSE	FALSE	FALSE	FALSE	FALSE	FALSE	FALSE	FALSE			TRUE
1	160	82988108	Sheldon (2022)	Evaluating Electric Vehicle Policy Effectiveness and Equity	2022	In this article, I review the academic literature on the economics of plugin electric vehicles (PEVs), with a focus on PEV policy, benefits, and equity. PEVs are one of the most promising technologies for decarbonizing the transportation sector. As such, many government policies exist to promote their adoption. Understanding the effectiveness and equity of existing policies, what the realized env…	FALSE	FALSE	FALSE		82988108	Sheldon (2022)	Evaluating Electric Vehicle Policy Effectiveness and Equity	2022	In this article, I review the academic literature on the economics of plugin electric vehicles (PEVs), with a focus on PEV policy, benefits, and equity. PEVs are one of the most promising technologies for decarbonizing the transportation sector. As such, many government policies exist to promote their adoption. Understanding the effectiveness and equity of existing policies, what the realized env…	0.8	0.9	The article seems to focus on the effectiveness and equity of policies related to electric vehicles, which is relevant to the primary and secondary research questions. The abstract mentions a review of academic literature, which suggests a systematic approach. However, the abstract does not explicitly mention the charging infrastructure needs across different types of vehicles and users, which is…	Done	OK			TRUE	TRUE	TRUE	TRUE	TRUE	TRUE	TRUE	TRUE	TRUE	FALSE	FALSE			FALSE	FALSE	FALSE	FALSE	FALSE	FALSE	FALSE	FALSE	FALSE	FALSE	FALSE			TRUE
1	161	82988109	Miele (2020)	The role of charging and refuelling infrastructure in supporting zero-emission vehicle sales	2020	Widespread uptake of battery electric, plug-in hybrid, and hydrogen fuel-cell vehicles (collectively zero-emissions vehicles or ZEVs) could help many regions achieve deep greenhouse gas mitigation goals. Using the case of Canada, this study investigates the extent to which increasing ZEV charging and refuelling availability may boost ZEV sales relative to other ZEV-supportive policies. We adapt a…	FALSE	FALSE	FALSE		82988109	Miele (2020)	The role of charging and refuelling infrastructure in supporting zero-emission vehicle sales	2020	Widespread uptake of battery electric, plug-in hybrid, and hydrogen fuel-cell vehicles (collectively zero-emissions vehicles or ZEVs) could help many regions achieve deep greenhouse gas mitigation goals. Using the case of Canada, this study investigates the extent to which increasing ZEV charging and refuelling availability may boost ZEV sales relative to other ZEV-supportive policies. We adapt a…	0.7	0.8	The study investigates the impact of increasing ZEV charging and refuelling availability on ZEV sales in Canada. The study meets the eligibility criteria as it focuses on charging infrastructure needs for different types of vehicles and user needs. However, the study only focuses on Canada, which may limit its generalizability to other contexts. The certainty is relatively high as the study provi…	Done	OK			TRUE	TRUE	TRUE	TRUE	TRUE	TRUE	TRUE	TRUE	FALSE	FALSE	FALSE			FALSE	FALSE	FALSE	FALSE	FALSE	FALSE	FALSE	FALSE	FALSE	FALSE	FALSE			TRUE
1	162	82988110	Li (2021)	Risk Analysis of Voltage Violation With PHEV Inter-Area Mobile Charging Strategy Under Gas Station Networks Attacked	2021	To reduce the risk of voltage violation after gas station networks (GSNs) are attacked, this study investigates an inter-area mobile charging strategy of plug-in hybrid electric vehicles (PHEVs) to decrease the charging load by taking full advantage of charging resources. First, considering the location of the charging station, the waiting time, and the charging fee, an inter-area mobile charging…	FALSE	FALSE	FALSE		82988110	Li (2021)	Risk Analysis of Voltage Violation With PHEV Inter-Area Mobile Charging Strategy Under Gas Station Networks Attacked	2021	To reduce the risk of voltage violation after gas station networks (GSNs) are attacked, this study investigates an inter-area mobile charging strategy of plug-in hybrid electric vehicles (PHEVs) to decrease the charging load by taking full advantage of charging resources. First, considering the location of the charging station, the waiting time, and the charging fee, an inter-area mobile charging…	0.8	0.9	The study seems to investigate an inter-area mobile charging strategy of PHEVs to decrease the charging load and reduce the risk of voltage violation after gas station networks are attacked. The study seems to meet the eligibility criteria, but the abstract lacks some details on the outcomes and types of study design.	Done	OK			TRUE	TRUE	TRUE	TRUE	TRUE	TRUE	TRUE	TRUE	TRUE	FALSE	FALSE			FALSE	FALSE	FALSE	FALSE	FALSE	FALSE	FALSE	FALSE	FALSE	FALSE	FALSE			TRUE
1	163	82988111	Singh (2023)	Electric Vehicles Charging Infrastructure Demand and Deployment: Challenges and Solutions	2023	Present trends indicate that electrical vehicles (EVs) are favourable technology for road network transportation. The lack of easily accessible charging stations will be a negative growth driver for EV adoption. Consequently, the charging station placement and scheduling of charging activity have gained momentum among researchers all over the world. Different planning and scheduling models have b…	FALSE	FALSE	FALSE		82988111	Singh (2023)	Electric Vehicles Charging Infrastructure Demand and Deployment: Challenges and Solutions	2023	Present trends indicate that electrical vehicles (EVs) are favourable technology for road network transportation. The lack of easily accessible charging stations will be a negative growth driver for EV adoption. Consequently, the charging station placement and scheduling of charging activity have gained momentum among researchers all over the world. Different planning and scheduling models have b…	0.8	0.9	The title and abstract suggest that the paper is likely to provide evidence on charging infrastructure demand and deployment for EVs, which is in line with the primary research question of the review. The abstract also mentions a classification and overview of charging station placement and scheduling, which is relevant to the secondary research questions. However, the abstract does not explicitl…	Done	OK			TRUE	TRUE	TRUE	TRUE	TRUE	TRUE	TRUE	TRUE	TRUE	FALSE	FALSE			FALSE	FALSE	FALSE	FALSE	FALSE	FALSE	FALSE	FALSE	FALSE	FALSE	FALSE			TRUE
1	164	82988112	Xu (2020)	Integrated energy management strategy of powertrain and cooling system for PHEV	2020	Energy management strategy (EMS) is crucial in improving the fuel economy of plug-in hybrid electric vehicle (PHEV). Existing studies on EMS mostly manage powertrain and cooling system separately which cannot get the minimum total energy consumption. This paper aims to propose a novel EMS for a new type of dual-motor planetary-coupled PHEV, which considers cooling power demand and effect of tempe…	FALSE	FALSE	FALSE		82988112	Xu (2020)	Integrated energy management strategy of powertrain and cooling system for PHEV	2020	Energy management strategy (EMS) is crucial in improving the fuel economy of plug-in hybrid electric vehicle (PHEV). Existing studies on EMS mostly manage powertrain and cooling system separately which cannot get the minimum total energy consumption. This paper aims to propose a novel EMS for a new type of dual-motor planetary-coupled PHEV, which considers cooling power demand and effect of tempe…	0.3	0.8	The paper proposes a novel energy management strategy for a specific type of PHEV, which considers cooling power demand and temperature effect on fuel economy. While the paper presents a hardware-in-loop experiment to validate the real-time effect of EMS, the study is limited to a specific type of PHEV and does not provide a comprehensive review of charging infrastructure needs for different type…	Done	OK			TRUE	TRUE	TRUE	TRUE	FALSE	FALSE	FALSE	FALSE	FALSE	FALSE	FALSE			FALSE	FALSE	FALSE	FALSE	FALSE	FALSE	FALSE	FALSE	FALSE	FALSE	FALSE			TRUE
1	165	82988113	Tazay (2018)	Control of a Three-Phase Hybrid Converter for a PV Charging Station	2018	Hybrid boost converter (HBC) has been proposed to replace a dc/dc boost converter and a dc/ac converter to reduce conversion stages and switching lass. In this paper, control of a three-phase HBC in a Photovoltaic (PV) charging station is designed and tested. This HBC interfaces a PV system, a dc system with a hybrid plug-in electrical vehicles, and a three-phase ac grid. The control of the HBC i…	FALSE	FALSE	FALSE		82988113	Tazay (2018)	Control of a Three-Phase Hybrid Converter for a PV Charging Station	2018	Hybrid boost converter (HBC) has been proposed to replace a dc/dc boost converter and a dc/ac converter to reduce conversion stages and switching lass. In this paper, control of a three-phase HBC in a Photovoltaic (PV) charging station is designed and tested. This HBC interfaces a PV system, a dc system with a hybrid plug-in electrical vehicles, and a three-phase ac grid. The control of the HBC i…	0.2	0.8	The paper seems to focus on the control of a hybrid converter for a PV charging station, but it is not clear if it provides evidence on charging infrastructure needs for different types of vehicles and users. The abstract mentions a testbed with power electronics switching details, but it is not clear if the study includes quantified estimations of charging infrastructure needs for different vehi…	Done	OK			TRUE	TRUE	TRUE	FALSE	FALSE	FALSE	FALSE	FALSE	FALSE	FALSE	FALSE			FALSE	FALSE	FALSE	FALSE	FALSE	FALSE	FALSE	FALSE	FALSE	FALSE	FALSE			TRUE
1	166	82988114	Raboaca (2020)	An Optimization Model for the Temporary Locations of Mobile Charging Stations	2020	A possible solution with which to alleviate the range anxiety of electric vehicle (EV) drivers could be a mobile charging station which moves in different places to charge EVs, having a charging time of even half an hour. A problem that arises is the impossibility of charging in any location due to heavy traffic or limited space constraints. This paper proposes a new operational mode for the mobi…	FALSE	FALSE	FALSE		82988114	Raboaca (2020)	An Optimization Model for the Temporary Locations of Mobile Charging Stations	2020	A possible solution with which to alleviate the range anxiety of electric vehicle (EV) drivers could be a mobile charging station which moves in different places to charge EVs, having a charging time of even half an hour. A problem that arises is the impossibility of charging in any location due to heavy traffic or limited space constraints. This paper proposes a new operational mode for the mobi…	0.7	0.8	The paper proposes a new operational mode for mobile charging stations, which could be relevant for the review's primary question. However, the focus is on a specific optimization model for temporary locations, which may not cover all eligible outcomes. The abstract lacks information on the eligible populations and types of study design, which reduces the certainty of the assessment.	Done	OK			TRUE	TRUE	TRUE	TRUE	TRUE	TRUE	TRUE	TRUE	FALSE	FALSE	FALSE			FALSE	FALSE	FALSE	FALSE	FALSE	FALSE	FALSE	FALSE	FALSE	FALSE	FALSE			TRUE
1	167	82988115	Dabbaghjamanesh (2021)	Reinforcement Learning-Based Load Forecasting of Electric Vehicle Charging Station Using Q-Learning Technique	2021	The electric vehicles' (EVs) rapid growth can potentially lead power grids to face new challenges due to load profile changes. To this end, a new method is presented to forecast the EV charging station loads with machine learning techniques. The plug-in hybrid EVs (PHEVs) charging can be categorized into three main techniques (smart, uncoordinated, and coordinated). To have a good prediction of t…	FALSE	FALSE	FALSE		82988115	Dabbaghjamanesh (2021)	Reinforcement Learning-Based Load Forecasting of Electric Vehicle Charging Station Using Q-Learning Technique	2021	The electric vehicles' (EVs) rapid growth can potentially lead power grids to face new challenges due to load profile changes. To this end, a new method is presented to forecast the EV charging station loads with machine learning techniques. The plug-in hybrid EVs (PHEVs) charging can be categorized into three main techniques (smart, uncoordinated, and coordinated). To have a good prediction of t…	0.6	0.8	The study focuses on load forecasting of electric vehicle charging stations using machine learning techniques, which is relevant to the primary review question. However, the study only focuses on plug-in hybrid EVs and three specific charging scenarios, which may limit its generalizability to other types of vehicles and charging strategies. The certainty is relatively high as the abstract provide…	Done	OK			TRUE	TRUE	TRUE	TRUE	TRUE	TRUE	TRUE	FALSE	FALSE	FALSE	FALSE			FALSE	FALSE	FALSE	FALSE	FALSE	FALSE	FALSE	FALSE	FALSE	FALSE	FALSE			TRUE
1	168	82988116	Ayyadi (2019)	Optimal charging of Electric Vehicles in residential area	2019	Uncoordinated Electric Vehicles (EVs) charging can lead to incremental overloads, power losses and voltage fluctuations which are stressful and harmful for the distribution networks. To overcome these consequences, using EVs charging strategies is becoming of tremendous importance. We propose in this paper a new approach aiming at minimizing the EVs charging cost based on the day-ahead electricit…	FALSE	FALSE	FALSE		82988116	Ayyadi (2019)	Optimal charging of Electric Vehicles in residential area	2019	Uncoordinated Electric Vehicles (EVs) charging can lead to incremental overloads, power losses and voltage fluctuations which are stressful and harmful for the distribution networks. To overcome these consequences, using EVs charging strategies is becoming of tremendous importance. We propose in this paper a new approach aiming at minimizing the EVs charging cost based on the day-ahead electricit…	0.8	0.9	The paper proposes a new approach to minimize EV charging cost based on day-ahead electricity price and battery degradation cost. The study includes Monte Carlo simulations to deal with uncertainties and shows efficiency in reducing charging cost. The study meets the eligibility criteria and addresses the primary research question. However, further assessment is needed to ensure the study covers …	Done	OK			TRUE	TRUE	TRUE	TRUE	TRUE	TRUE	TRUE	TRUE	TRUE	FALSE	FALSE			FALSE	FALSE	FALSE	FALSE	FALSE	FALSE	FALSE	FALSE	FALSE	FALSE	FALSE			TRUE
1	169	82988117	Narasipuram (2021)	A technological overview & design considerations for developing electric vehicle charging stations	2021	In recent years, it is seen that there has been a huge expansion in the electric vehicles market aiming to reduce the impact of greenhouse gases. The deployment of an optimal and cost-effective electric vehicle charging stations similar to petrol/diesel stations with advanced control algorithms is necessary for the successful implementation. This review paper gives an overview of electric vehicle…	FALSE	FALSE	FALSE		82988117	Narasipuram (2021)	A technological overview & design considerations for developing electric vehicle charging stations	2021	In recent years, it is seen that there has been a huge expansion in the electric vehicles market aiming to reduce the impact of greenhouse gases. The deployment of an optimal and cost-effective electric vehicle charging stations similar to petrol/diesel stations with advanced control algorithms is necessary for the successful implementation. This review paper gives an overview of electric vehicle…	0.6	0.8	The title and abstract suggest that the paper discusses the design considerations for developing electric vehicle charging stations, which is relevant to the primary review question. However, the focus seems to be more on the technological aspects of charging stations rather than the charging infrastructure needs for different types of vehicles and users. The eligibility criteria require studies …	Done	OK			TRUE	TRUE	TRUE	TRUE	TRUE	TRUE	TRUE	FALSE	FALSE	FALSE	FALSE			FALSE	FALSE	FALSE	FALSE	FALSE	FALSE	FALSE	FALSE	FALSE	FALSE	FALSE			TRUE
1	170	82988118	Baghaee (2020)	Anti-Islanding Protection of PV-Based Microgrids Consisting of PHEVs Using SVMs	2020	The cheap and reliable primal energy source for battery energy storage system (BESS) refueling necessitates a special attention for combining renewable energy resources with plug-in hybrid electric vehicle (PHEV) charging stations in microgrids. Rapid charging is an operation mode of PHEV for drivers which demands fast recharging of BESSs of the electric cars. This charging mode manifests as low …	FALSE	FALSE	FALSE		82988118	Baghaee (2020)	Anti-Islanding Protection of PV-Based Microgrids Consisting of PHEVs Using SVMs	2020	The cheap and reliable primal energy source for battery energy storage system (BESS) refueling necessitates a special attention for combining renewable energy resources with plug-in hybrid electric vehicle (PHEV) charging stations in microgrids. Rapid charging is an operation mode of PHEV for drivers which demands fast recharging of BESSs of the electric cars. This charging mode manifests as low …	0.3	0.8	The paper focuses on anti-islanding protection of PV-based microgrids consisting of PHEVs using SVMs, which is not directly related to the primary review question of charging infrastructure needs across different types of vehicles and users. However, the paper does mention PHEV rapid charging and monitoring of active and reactive powers, which are relevant to the review. The abstract is technical…	Done	OK			TRUE	TRUE	TRUE	TRUE	FALSE	FALSE	FALSE	FALSE	FALSE	FALSE	FALSE			FALSE	FALSE	FALSE	FALSE	FALSE	FALSE	FALSE	FALSE	FALSE	FALSE	FALSE			TRUE
1	171	82988119	Hassan (2019)	Intelligent Control of Wind-Assisted PHEVs Smart Charging Station	2019	Two technology opportunities, integration of renewable energy sources and the electrification of vehicles are being encouraged to reduce dependency on fossil fuels and pollution problems. Nevertheless, the huge increase of plug-in hybrid electric vehicles (PHEVs) on roads will cause an additional load in demand, especially at rush hours, and therefore, threatens the stability of existing power gr…	FALSE	FALSE	FALSE		82988119	Hassan (2019)	Intelligent Control of Wind-Assisted PHEVs Smart Charging Station	2019	Two technology opportunities, integration of renewable energy sources and the electrification of vehicles are being encouraged to reduce dependency on fossil fuels and pollution problems. Nevertheless, the huge increase of plug-in hybrid electric vehicles (PHEVs) on roads will cause an additional load in demand, especially at rush hours, and therefore, threatens the stability of existing power gr…	0.3	0.8	The paper focuses on the development of an intelligent control system for wind-assisted PHEV charging stations. While the paper touches on the topic of charging infrastructure needs, it does not provide a comprehensive and rigorous synthesis of the best available evidence on varying charging infrastructure demand for diverse types of vehicles and user needs, which is the primary objective of the …	Done	OK			TRUE	TRUE	TRUE	TRUE	FALSE	FALSE	FALSE	FALSE	FALSE	FALSE	FALSE			FALSE	FALSE	FALSE	FALSE	FALSE	FALSE	FALSE	FALSE	FALSE	FALSE	FALSE			TRUE
1	172	82988120	Kumar (2022)	Energy Management Strategy with Plug-In Hybrid Electric Vehicle	2022	It is normally considered that EVs which are generally known as plug-in electric vehicles (PEVs) offer pollution-free environment and help in reduction of gasoline (petrol/diesel) use compared to conventional or traditional motor vehicles. The population of EV is increasing rapidly in worldwide because of their environmental friendly nature and money saver. But nowadays, EVs are also used for red…	FALSE	FALSE	FALSE		82988120	Kumar (2022)	Energy Management Strategy with Plug-In Hybrid Electric Vehicle	2022	It is normally considered that EVs which are generally known as plug-in electric vehicles (PEVs) offer pollution-free environment and help in reduction of gasoline (petrol/diesel) use compared to conventional or traditional motor vehicles. The population of EV is increasing rapidly in worldwide because of their environmental friendly nature and money saver. But nowadays, EVs are also used for red…	0.6	0.8	The title and abstract mention the use of plug-in hybrid electric vehicles for energy management and reduction of peak load in the grid. The abstract also mentions the use of V2G technology and its potential impact on the market. However, it is unclear if the paper specifically addresses the primary review question on charging infrastructure needs for different types of vehicles and users. The el…	Done	OK			TRUE	TRUE	TRUE	TRUE	TRUE	TRUE	TRUE	FALSE	FALSE	FALSE	FALSE			FALSE	FALSE	FALSE	FALSE	FALSE	FALSE	FALSE	FALSE	FALSE	FALSE	FALSE			TRUE
1	173	82988121	Taghizad-Tavana (2023)	A Comprehensive Review of Electric Vehicles in Energy Systems: Integration with Renewable Energy Sources, Charging Levels, Different Types, and Standards	2023	Due to the rapid expansion of electric vehicles (EVs), they are expected to be one of the main contributors to transportation. The increasing use of fossil fuels as one of the most available energy sources has led to the emission of greenhouse gases, which will play a vital role in achieving a sustainable transportation system. Developed and developing countries have long-term plans and policies …	FALSE	FALSE	FALSE		82988121	Taghizad-Tavana (2023)	A Comprehensive Review of Electric Vehicles in Energy Systems: Integration with Renewable Energy Sources, Charging Levels, Different Types, and Standards	2023	Due to the rapid expansion of electric vehicles (EVs), they are expected to be one of the main contributors to transportation. The increasing use of fossil fuels as one of the most available energy sources has led to the emission of greenhouse gases, which will play a vital role in achieving a sustainable transportation system. Developed and developing countries have long-term plans and policies …	0.6	0.8	The title and abstract suggest that the paper covers a broad range of topics related to electric vehicles, including charging infrastructure and integration with renewable energy sources. However, it is unclear whether the paper specifically addresses the primary and secondary research questions outlined in the prompt. The certainty is relatively high as the abstract provides a detailed overview …	Done	OK			TRUE	TRUE	TRUE	TRUE	TRUE	TRUE	TRUE	FALSE	FALSE	FALSE	FALSE			FALSE	FALSE	FALSE	FALSE	FALSE	FALSE	FALSE	FALSE	FALSE	FALSE	FALSE			TRUE
1	174	82988122	Zhang (2018)	Mode for reducing wind curtailment based on battery transportation	2018	Renewable energy sources, such as wind and solar, face several obstacles, including curtailment, where the generated energy exceeds local demand and production must be reduced because of limited transmission capacity. Simultaneously, consumer demand for large-capacity batteries is expanding given the recent rapid development of electric vehicles (EVs) and plug-in hybrid EVs. A battery-charging mo…	FALSE	FALSE	FALSE		82988122	Zhang (2018)	Mode for reducing wind curtailment based on battery transportation	2018	Renewable energy sources, such as wind and solar, face several obstacles, including curtailment, where the generated energy exceeds local demand and production must be reduced because of limited transmission capacity. Simultaneously, consumer demand for large-capacity batteries is expanding given the recent rapid development of electric vehicles (EVs) and plug-in hybrid EVs. A battery-charging mo…	0.7	0.8	The study proposes a battery-charging mode to alleviate wind curtailment, which is relevant to the review's primary question. However, the study focuses on a specific intervention (battery transportation) and does not explicitly state the charging infrastructure needs for different types of vehicles and users, which are part of the review's eligibility criteria. The certainty is relatively high a…	Done	OK			TRUE	TRUE	TRUE	TRUE	TRUE	TRUE	TRUE	TRUE	FALSE	FALSE	FALSE			FALSE	FALSE	FALSE	FALSE	FALSE	FALSE	FALSE	FALSE	FALSE	FALSE	FALSE			TRUE
1	175	82988123	Chen (2022)	Probability Evaluation of Excess Voltage in a Distribution Network with Uneven Charging Electric Vehicle Load	2022	Traditional deterministic power flow analysis does not take into account the randomness of the charging load due to electric vehicles. In order to accurately assess the impact of charging load on the voltage quality of a distribution network, we present a method of evaluating the probability of excessive voltage in a distribution network with an uneven charging electric vehicle load, based on Lat…	FALSE	FALSE	FALSE		82988123	Chen (2022)	Probability Evaluation of Excess Voltage in a Distribution Network with Uneven Charging Electric Vehicle Load	2022	Traditional deterministic power flow analysis does not take into account the randomness of the charging load due to electric vehicles. In order to accurately assess the impact of charging load on the voltage quality of a distribution network, we present a method of evaluating the probability of excessive voltage in a distribution network with an uneven charging electric vehicle load, based on Lat…	0.8	0.9	The title and abstract suggest that the study focuses on evaluating the impact of electric vehicle charging load on the voltage quality of a distribution network. The study seems to be relevant to the primary review question and meets the eligibility criteria. However, the certainty is slightly lower due to the lack of information on the specific types of vehicles and users included in the study.	Done	OK			TRUE	TRUE	TRUE	TRUE	TRUE	TRUE	TRUE	TRUE	TRUE	FALSE	FALSE			FALSE	FALSE	FALSE	FALSE	FALSE	FALSE	FALSE	FALSE	FALSE	FALSE	FALSE			TRUE
1	176	82988124	Dominguez-Navarro (2019)	Design of an electric vehicle fast-charging station with integration of renewable energy and storage systems	2019	The development of electric vehicles (EVs) depends on several factors: the EV's acquisition price, autonomy, the charging process and the charging infrastructure. This paper is focused on the last factor: the design of an EV fast-charging station. In order to improve the profitability of the fast-charging stations and to decrease the high energy demanded from the grid, the station includes renewa…	FALSE	FALSE	FALSE		82988124	Dominguez-Navarro (2019)	Design of an electric vehicle fast-charging station with integration of renewable energy and storage systems	2019	The development of electric vehicles (EVs) depends on several factors: the EV's acquisition price, autonomy, the charging process and the charging infrastructure. This paper is focused on the last factor: the design of an EV fast-charging station. In order to improve the profitability of the fast-charging stations and to decrease the high energy demanded from the grid, the station includes renewa…	0.7	0.8	The paper seems to focus on the design of an EV fast-charging station with the integration of renewable energy and storage systems. Although it does not explicitly state the charging infrastructure needs for different types of vehicles and users, it does provide information on the optimization of the installation and operation of the charging station. The paper meets the eligibility criteria for …	Done	OK			TRUE	TRUE	TRUE	TRUE	TRUE	TRUE	TRUE	TRUE	FALSE	FALSE	FALSE			FALSE	FALSE	FALSE	FALSE	FALSE	FALSE	FALSE	FALSE	FALSE	FALSE	FALSE			TRUE
1	177	82988125	Kapetanovic (2021)	Analysis of Hybrid and Plug-In Hybrid Alternative Propulsion Systems for Regional Diesel-Electric Multiple Unit Trains	2021	This paper presents a simulation-based analysis of hybrid and plug-in hybrid propulsion system concepts for diesel-electric multiple unit regional railway vehicles. These alternative concepts primarily aim to remove emissions in terminal stops with longer stabling periods, with additional benefits reflected in the reduction of overall fuel consumption, produced emissions, and monetary costs. The …	FALSE	FALSE	FALSE		82988125	Kapetanovic (2021)	Analysis of Hybrid and Plug-In Hybrid Alternative Propulsion Systems for Regional Diesel-Electric Multiple Unit Trains	2021	This paper presents a simulation-based analysis of hybrid and plug-in hybrid propulsion system concepts for diesel-electric multiple unit regional railway vehicles. These alternative concepts primarily aim to remove emissions in terminal stops with longer stabling periods, with additional benefits reflected in the reduction of overall fuel consumption, produced emissions, and monetary costs. The …	0.7	0.8	The paper presents a simulation-based analysis of alternative propulsion systems for diesel-electric multiple unit regional railway vehicles, which is relevant to the research question. However, the focus is on a specific type of transport and the study does not explicitly state the type of charging infrastructure it focuses on, which may limit its relevance.	Done	OK			TRUE	TRUE	TRUE	TRUE	TRUE	TRUE	TRUE	TRUE	FALSE	FALSE	FALSE			FALSE	FALSE	FALSE	FALSE	FALSE	FALSE	FALSE	FALSE	FALSE	FALSE	FALSE			TRUE
1	178	82988126	Rietmann (2019)	How policy measures succeeded to promote electric mobility - Worldwide review and outlook	2019	Electric vehicles (EVs) have been increasingly promoted through policy measures by governments across the world. This study investigates the effectiveness of these measures in 20 countries by measuring the influence of monetary incentives, traffic regulations favoring EVs as well as the charging infrastructure on the market share of EVs in these countries. Results from a covariance-based structur…	FALSE	FALSE	FALSE		82988126	Rietmann (2019)	How policy measures succeeded to promote electric mobility - Worldwide review and outlook	2019	Electric vehicles (EVs) have been increasingly promoted through policy measures by governments across the world. This study investigates the effectiveness of these measures in 20 countries by measuring the influence of monetary incentives, traffic regulations favoring EVs as well as the charging infrastructure on the market share of EVs in these countries. Results from a covariance-based structur…	0.8	0.9	The study investigates the effectiveness of policy measures in promoting electric mobility in different countries, which is relevant to the primary review question. The study also examines the influence of charging infrastructure, which is an eligible intervention. However, the study does not explicitly state the types of vehicles and user needs it focuses on, which may affect its eligibility. Th…	Done	OK			TRUE	TRUE	TRUE	TRUE	TRUE	TRUE	TRUE	TRUE	TRUE	FALSE	FALSE			FALSE	FALSE	FALSE	FALSE	FALSE	FALSE	FALSE	FALSE	FALSE	FALSE	FALSE			TRUE
1	179	82988127	Srija (2019)	Performance analysis of non-isolated high step-up dc-dc converter topologies used in photovoltaic grid connected electric vehicle charging stations	2019	This paper presents performance analysis of widely used hard switched high step-up dc-dc converter topologies in electric vehicle(EV) or plug-in hybrid electric vehicles or in photovoltaic grid connected applications. It is evident from the literature that PV parallel connected configuration is better in terms of efficiency over series connected configuration under partial shaded condition. On th…	FALSE	FALSE	FALSE		82988127	Srija (2019)	Performance analysis of non-isolated high step-up dc-dc converter topologies used in photovoltaic grid connected electric vehicle charging stations	2019	This paper presents performance analysis of widely used hard switched high step-up dc-dc converter topologies in electric vehicle(EV) or plug-in hybrid electric vehicles or in photovoltaic grid connected applications. It is evident from the literature that PV parallel connected configuration is better in terms of efficiency over series connected configuration under partial shaded condition. On th…	0.7	0.8	The paper seems to focus on the performance analysis of high step-up dc-dc converter topologies in EV or PV grid connected applications. While it may not directly address the primary review question, it could provide useful information on charging infrastructure needs and demand estimation for different types of vehicles and users. However, the abstract is not very clear on the specific outcomes …	Done	OK			TRUE	TRUE	TRUE	TRUE	TRUE	TRUE	TRUE	TRUE	FALSE	FALSE	FALSE			FALSE	FALSE	FALSE	FALSE	FALSE	FALSE	FALSE	FALSE	FALSE	FALSE	FALSE			TRUE
1	180	82988128	Nosratabadi (2021)	Eco-environmental planning of various energy storages within multi-energy microgrid by stochastic price-based programming inclusive of demand response paradigm	2021	A stochastic price-based planning model is proposed for a multi-energy microgrid (MEM) in this article. The MEM can supply the electricity, heating and cooling loads. The presented model can control the flexible demands and also can provide continuous control in the presence of smart and comprehensive programming of electricity, heating, ice, compressed air, and hydrogen energy storages. In the p…	FALSE	FALSE	FALSE		82988128	Nosratabadi (2021)	Eco-environmental planning of various energy storages within multi-energy microgrid by stochastic price-based programming inclusive of demand response paradigm	2021	A stochastic price-based planning model is proposed for a multi-energy microgrid (MEM) in this article. The MEM can supply the electricity, heating and cooling loads. The presented model can control the flexible demands and also can provide continuous control in the presence of smart and comprehensive programming of electricity, heating, ice, compressed air, and hydrogen energy storages. In the p…	0.3	0.8	The title and abstract suggest that the article proposes a stochastic price-based planning model for a multi-energy microgrid (MEM) that can control flexible demands and provide continuous control of various energy storages. While the article may touch on the topic of charging infrastructure needs for plug-in hybrid electric vehicles (PHEVs), it is not the primary focus of the study. Additionally…	Done	OK			TRUE	TRUE	TRUE	TRUE	FALSE	FALSE	FALSE	FALSE	FALSE	FALSE	FALSE			FALSE	FALSE	FALSE	FALSE	FALSE	FALSE	FALSE	FALSE	FALSE	FALSE	FALSE			TRUE
1	181	82988129	Habib (2018)	Assessment of electric vehicles concerning impacts, charging infrastructure with unidirectional and bidirectional chargers, and power flow comparisons	2018	The advancement and deployment of electric vehicle (EV) technologies are considered as an emergent solution to meet the current and future energy crises. The electrification of transportation systems is a promising approach to green the transportation systems and to reduce the issues of climate change. This paper investigates the present status, latest deployment, and challenging issues in the im…	FALSE	FALSE	FALSE		82988129	Habib (2018)	Assessment of electric vehicles concerning impacts, charging infrastructure with unidirectional and bidirectional chargers, and power flow comparisons	2018	The advancement and deployment of electric vehicle (EV) technologies are considered as an emergent solution to meet the current and future energy crises. The electrification of transportation systems is a promising approach to green the transportation systems and to reduce the issues of climate change. This paper investigates the present status, latest deployment, and challenging issues in the im…	0.7	0.8	The title and abstract suggest that the paper investigates the implementation of EV infrastructure, charging power levels, and charging power topologies, which are relevant to the review question. However, the abstract does not explicitly state whether the paper provides estimations of charging infrastructure needs for different vehicle types and user groups, which is a key inclusion criterion. T…	Done	OK			TRUE	TRUE	TRUE	TRUE	TRUE	TRUE	TRUE	TRUE	FALSE	FALSE	FALSE			FALSE	FALSE	FALSE	FALSE	FALSE	FALSE	FALSE	FALSE	FALSE	FALSE	FALSE			TRUE
1	182	82988130	Mandev (2021)	The effect of plug-in hybrid electric vehicle charging on fuel consumption and tail-pipe emissions	2021	Plug-in hybrid electric vehicles (PHEV) have an electric motor and an internal combustion engine and can reduce greenhouse gas emissions (GHG) from transport. However, their environmental benefit strongly depends on the charging behaviour. Several studies have analysed the GHG emissions from upstream electricity production, yet the impact of individual charging behaviour on PHEV tail-pipe carbon …	FALSE	FALSE	FALSE		82988130	Mandev (2021)	The effect of plug-in hybrid electric vehicle charging on fuel consumption and tail-pipe emissions	2021	Plug-in hybrid electric vehicles (PHEV) have an electric motor and an internal combustion engine and can reduce greenhouse gas emissions (GHG) from transport. However, their environmental benefit strongly depends on the charging behaviour. Several studies have analysed the GHG emissions from upstream electricity production, yet the impact of individual charging behaviour on PHEV tail-pipe carbon …	0.8	0.9	The study focuses on the effect of charging behaviour on PHEV tail-pipe carbon emissions, which is relevant to the primary review question. The study also covers different types of charging infrastructure and charging strategies, which are eligible interventions. However, the study only focuses on one type of vehicle, Chevrolet Volt PHEV, and does not explicitly state the type of charging infrast…	Done	OK			TRUE	TRUE	TRUE	TRUE	TRUE	TRUE	TRUE	TRUE	TRUE	FALSE	FALSE			FALSE	FALSE	FALSE	FALSE	FALSE	FALSE	FALSE	FALSE	FALSE	FALSE	FALSE			TRUE
1	183	82988131	Sachan (2020)	Different charging infrastructures along with smart charging strategies for electric vehicles	2020	The accelerating energy demand, growing concern regarding global warming and climate change has paved the path of electrification of the transport sector. Large scale adoption of Electric Vehicles (EVs) call for availability of sustainable and easily accessible charging infrastructure. The sporadic energy demand, different battery storage capacity and diverse penetrating patterns of electric vehi…	FALSE	FALSE	FALSE		82988131	Sachan (2020)	Different charging infrastructures along with smart charging strategies for electric vehicles	2020	The accelerating energy demand, growing concern regarding global warming and climate change has paved the path of electrification of the transport sector. Large scale adoption of Electric Vehicles (EVs) call for availability of sustainable and easily accessible charging infrastructure. The sporadic energy demand, different battery storage capacity and diverse penetrating patterns of electric vehi…	0.8	0.9	The title and abstract suggest that the paper discusses different charging infrastructures and smart charging strategies for electric vehicles, which is relevant to the primary and secondary research questions. The abstract also mentions simulation results, which suggests that the paper may include empirical studies. However, the abstract does not explicitly state whether the paper quantifies cha…	Done	OK			TRUE	TRUE	TRUE	TRUE	TRUE	TRUE	TRUE	TRUE	TRUE	FALSE	FALSE			FALSE	FALSE	FALSE	FALSE	FALSE	FALSE	FALSE	FALSE	FALSE	FALSE	FALSE			TRUE
1	184	82988132	Xiong (2023)	Exploring consumer preferences for electric vehicles based on the random coefficient logit model	2023	The adoption of electric vehicles (EVs) has been supported by a variety of policies. However, many of these policies failed to accomplish their objectives from the demand side as expected. Grasping consumers' preferences accurately is of great significance to increase the efficacy of the promotion policies. Using the random coefficient logit model (BLP), this paper quantitatively analyses the pre…	FALSE	FALSE	FALSE		82988132	Xiong (2023)	Exploring consumer preferences for electric vehicles based on the random coefficient logit model	2023	The adoption of electric vehicles (EVs) has been supported by a variety of policies. However, many of these policies failed to accomplish their objectives from the demand side as expected. Grasping consumers' preferences accurately is of great significance to increase the efficacy of the promotion policies. Using the random coefficient logit model (BLP), this paper quantitatively analyses the pre…	0.8	0.9	The paper seems to focus on consumer preferences for electric vehicles, which is not directly related to the primary question of the review. However, the paper does provide some insights into the demand for charging infrastructure and the factors that influence EV adoption, which are relevant to the review. The abstract is clear and provides enough information to make an informed decision.	Done	OK			TRUE	TRUE	TRUE	TRUE	TRUE	TRUE	TRUE	TRUE	TRUE	FALSE	FALSE			FALSE	FALSE	FALSE	FALSE	FALSE	FALSE	FALSE	FALSE	FALSE	FALSE	FALSE			TRUE
1	185	82988133	Climent (2021)	Exploiting driving history for optimising the Energy Management in plug-in Hybrid Electric Vehicles	2021	This paper proposes an Energy Management Strategy (EMS) for a plug-in parallel Hybrid Electric Vehicle (pHEV) with the goal of minimising the fuel consumption while fulfilling the constraint on the terminal battery State-ofCharge (SoC). The proposed strategy assumes that the route was previously covered several times by the vehicle, in order to extract information about the feasible operating con…	FALSE	FALSE	FALSE		82988133	Climent (2021)	Exploiting driving history for optimising the Energy Management in plug-in Hybrid Electric Vehicles	2021	This paper proposes an Energy Management Strategy (EMS) for a plug-in parallel Hybrid Electric Vehicle (pHEV) with the goal of minimising the fuel consumption while fulfilling the constraint on the terminal battery State-ofCharge (SoC). The proposed strategy assumes that the route was previously covered several times by the vehicle, in order to extract information about the feasible operating con…	0.7	0.8	The paper proposes an Energy Management Strategy for a plug-in parallel Hybrid Electric Vehicle with the goal of minimising fuel consumption while fulfilling the constraint on the terminal battery State-of-Charge. The paper is relevant to the review question as it discusses the optimisation of energy management in electric vehicles. However, it is unclear whether the paper addresses the charging …	Done	OK			TRUE	TRUE	TRUE	TRUE	TRUE	TRUE	TRUE	TRUE	FALSE	FALSE	FALSE			FALSE	FALSE	FALSE	FALSE	FALSE	FALSE	FALSE	FALSE	FALSE	FALSE	FALSE			TRUE
1	186	82988134	Vidal (2019)	xEV Li-Ion Battery Low-Temperature Effects-Review	2019	The purpose of this paper is to review the recent literature regarding the effects of low temperatures on Lithium ion (Li-ion) batteries for electric vehicle, plug-in hybrid electric vehicle, and hybrid electric vehicle applications. Special consideration is given to nine major effects that directly or indirectly impact the battery use at low temperatures and it is presented that they are correla…	FALSE	FALSE	FALSE		82988134	Vidal (2019)	xEV Li-Ion Battery Low-Temperature Effects-Review	2019	The purpose of this paper is to review the recent literature regarding the effects of low temperatures on Lithium ion (Li-ion) batteries for electric vehicle, plug-in hybrid electric vehicle, and hybrid electric vehicle applications. Special consideration is given to nine major effects that directly or indirectly impact the battery use at low temperatures and it is presented that they are correla…	0.8	0.9	The paper seems to focus on the effects of low temperatures on Li-ion batteries for electric vehicles, which is relevant to the review question. The eligible intervention and outcome criteria are met. However, it is unclear if the paper covers the charging infrastructure needs for different types of vehicles and users, which is the primary question of the review.	Done	OK			TRUE	TRUE	TRUE	TRUE	TRUE	TRUE	TRUE	TRUE	TRUE	FALSE	FALSE			FALSE	FALSE	FALSE	FALSE	FALSE	FALSE	FALSE	FALSE	FALSE	FALSE	FALSE			TRUE
1	187	82988135	Electric vehicles the... (Aggarwal)	Electric vehicles the future of transportation sector: a review		The transportation sector supports a variety of measures to encourage Electric Vehicle (EV) adoption with the goal of improving health issues and air problems. Since the transportation sector consumes 60% of all oil, it is one of the major risks to maintain oil demand and supply balance. When compared to crude oil vehicles, electricity is a more efficient way to power them. With lower tailpipe em…	FALSE	FALSE	FALSE		82988135	Electric vehicles the... (Aggarwal)	Electric vehicles the future of transportation sector: a review		The transportation sector supports a variety of measures to encourage Electric Vehicle (EV) adoption with the goal of improving health issues and air problems. Since the transportation sector consumes 60% of all oil, it is one of the major risks to maintain oil demand and supply balance. When compared to crude oil vehicles, electricity is a more efficient way to power them. With lower tailpipe em…	0.5	0.8	The title and abstract mention electric vehicles, but the focus seems to be on a broad review of EVs rather than specifically on charging infrastructure needs and demand estimation. The abstract mentions the impact of EVs on the grid system, but it is unclear if this includes charging infrastructure needs. The eligibility criteria require studies that specifically quantify charging infrastructure…	Done	OK			TRUE	TRUE	TRUE	TRUE	TRUE	TRUE	FALSE	FALSE	FALSE	FALSE	FALSE			FALSE	FALSE	FALSE	FALSE	FALSE	FALSE	FALSE	FALSE	FALSE	FALSE	FALSE			TRUE
1	188	82988137	Liu (2018)	A Dynamic Stochastic Optimization for Recharging Plug-In Electric Vehicles	2018	This paper presents a recharging scheme for plug-in (hybrid) electric vehicles. Despite their many advantages such as reducing carbon footprint, lower fuel cots, and high performance, uncoordinated recharging of electric vehicles in a high-penetration system can increase system peak load and create new peaks in the demand profile, hence, reducing system reliability and operational integrity. To o…	FALSE	FALSE	FALSE		82988137	Liu (2018)	A Dynamic Stochastic Optimization for Recharging Plug-In Electric Vehicles	2018	This paper presents a recharging scheme for plug-in (hybrid) electric vehicles. Despite their many advantages such as reducing carbon footprint, lower fuel cots, and high performance, uncoordinated recharging of electric vehicles in a high-penetration system can increase system peak load and create new peaks in the demand profile, hence, reducing system reliability and operational integrity. To o…	0.7	0.8	The paper presents a recharging scheme for plug-in electric vehicles that aims to optimize electric vehicle recharging costs and prevent reliability problems. The paper seems to focus on the optimization of the recharging process and does not explicitly state the type of charging infrastructure they focus on. However, the paper is relevant to the review question as it addresses the optimization o…	Done	OK			TRUE	TRUE	TRUE	TRUE	TRUE	TRUE	TRUE	TRUE	FALSE	FALSE	FALSE			FALSE	FALSE	FALSE	FALSE	FALSE	FALSE	FALSE	FALSE	FALSE	FALSE	FALSE			TRUE
1	189	82988139	Kolbasov (2018)	Concept of intellectual charging system for electrical and plug-in hybrid vehicles in Russian Federation	2018	Electric vehicles have become the most common solution to improve sustainability of the transportation systems all around the world. Despite all benefits, wide adaptation of electric vehicles requires major changes in the infrastructure, including grid adaptation to the rapidly increased power demand and development of the Connected Car concept. This paper discusses the approaches to improve usab…	FALSE	FALSE	FALSE		82988139	Kolbasov (2018)	Concept of intellectual charging system for electrical and plug-in hybrid vehicles in Russian Federation	2018	Electric vehicles have become the most common solution to improve sustainability of the transportation systems all around the world. Despite all benefits, wide adaptation of electric vehicles requires major changes in the infrastructure, including grid adaptation to the rapidly increased power demand and development of the Connected Car concept. This paper discusses the approaches to improve usab…	0.4	0.7	The title and abstract mention the concept of an intellectual charging system for electric and plug-in hybrid vehicles in Russia, which could potentially be relevant to the review question. However, the abstract does not provide enough information on the specific charging infrastructure needs for different types of vehicles and users, which is the primary focus of the review. The certainty is mod…	Done	OK			TRUE	TRUE	TRUE	TRUE	TRUE	FALSE	FALSE	FALSE	FALSE	FALSE	FALSE			FALSE	FALSE	FALSE	FALSE	FALSE	FALSE	FALSE	FALSE	FALSE	FALSE	FALSE			TRUE
1	190	82988140	Falahati (2017)	Examining the Impact of PHEVs on GHG Emissions Based on Various Objectives	2017	Technological progress and industrial activities have affected air quality and increased greenhouse gas (GHG) emissions. GHGs are emitted from several sources, such as refineries, power plants and vehicles. The transportation sector contributes significantly to GHG emissions, primarily via vehicles powered by petroleum-based fuels and dispersed throughout residential territories. Plug-in hybrid e…	FALSE	FALSE	FALSE		82988140	Falahati (2017)	Examining the Impact of PHEVs on GHG Emissions Based on Various Objectives	2017	Technological progress and industrial activities have affected air quality and increased greenhouse gas (GHG) emissions. GHGs are emitted from several sources, such as refineries, power plants and vehicles. The transportation sector contributes significantly to GHG emissions, primarily via vehicles powered by petroleum-based fuels and dispersed throughout residential territories. Plug-in hybrid e…	0.7	0.8	The paper seems to focus on the impact of PHEVs on GHG emissions, which is relevant to the primary review question. However, the focus on charging strategies and the behavior of different components of GHGs may not directly address the charging infrastructure needs for different types of vehicles and users. The certainty is relatively high as the abstract provides clear information on the paper's…	Done	OK			TRUE	TRUE	TRUE	TRUE	TRUE	TRUE	TRUE	TRUE	FALSE	FALSE	FALSE			FALSE	FALSE	FALSE	FALSE	FALSE	FALSE	FALSE	FALSE	FALSE	FALSE	FALSE			TRUE
1	191	82988141	Patil (2020)	Charging cost minimisation by centralised controlled charging of electric vehicles	2020	With the recent breakthroughs in battery technology and large scale production, electric vehicles (EVs) are becoming cheaper. In a few years, mass deployment of EVs will put severe stress on the electricity network. Charging of EV during peak hours may overload the distribution grid transformer, and EV owners may have to pay more money for electricity during peak hours. To address these issues, a…	FALSE	FALSE	FALSE		82988141	Patil (2020)	Charging cost minimisation by centralised controlled charging of electric vehicles	2020	With the recent breakthroughs in battery technology and large scale production, electric vehicles (EVs) are becoming cheaper. In a few years, mass deployment of EVs will put severe stress on the electricity network. Charging of EV during peak hours may overload the distribution grid transformer, and EV owners may have to pay more money for electricity during peak hours. To address these issues, a…	0.7	0.8	The paper proposes a coordinated scheduling model to minimize charging cost of EVs while satisfying constraints. The study focuses on the impact of EV charging on the electricity network and proposes a mathematical model to address the issue. The study meets the eligibility criteria as it focuses on charging infrastructure needs for EVs and proposes a solution to minimize charging cost. However, …	Done	OK			TRUE	TRUE	TRUE	TRUE	TRUE	TRUE	TRUE	TRUE	FALSE	FALSE	FALSE			FALSE	FALSE	FALSE	FALSE	FALSE	FALSE	FALSE	FALSE	FALSE	FALSE	FALSE			TRUE
1	192	82988142	Ghosh (2020)	Possibilities and Challenges for the Inclusion of the Electric Vehicle (EV) to Reduce the Carbon Footprint in the Transport Sector: A Review	2020	To combat global climate change moving towards sustainable, mobility is one of the most holistic approaches. Hence, decarbonization of the transport sector by employing electric vehicles (EVs) is currently an environmentally benign and efficient solution. The EV includes the hybrid EV (HEV), the plug-in hybrid EV (PHEV), and the battery EV (BEV). A storage system, a charging station, and power el…	FALSE	FALSE	FALSE		82988142	Ghosh (2020)	Possibilities and Challenges for the Inclusion of the Electric Vehicle (EV) to Reduce the Carbon Footprint in the Transport Sector: A Review	2020	To combat global climate change moving towards sustainable, mobility is one of the most holistic approaches. Hence, decarbonization of the transport sector by employing electric vehicles (EVs) is currently an environmentally benign and efficient solution. The EV includes the hybrid EV (HEV), the plug-in hybrid EV (PHEV), and the battery EV (BEV). A storage system, a charging station, and power el…	0.8	0.9	The title and abstract suggest that the paper is a review on the possibilities and challenges of including electric vehicles (EVs) to reduce carbon footprint in the transport sector. The abstract mentions the different types of EVs and their essential components, as well as the potential for wide uptake of EVs with government support. The paper seems to fit the eligibility criteria, but the abstr…	Done	OK			TRUE	TRUE	TRUE	TRUE	TRUE	TRUE	TRUE	TRUE	TRUE	FALSE	FALSE			FALSE	FALSE	FALSE	FALSE	FALSE	FALSE	FALSE	FALSE	FALSE	FALSE	FALSE			TRUE
1	193	82988143	Narassimhan (2018)	The role of demand-side incentives and charging infrastructure on plug-in electric vehicle adoption: analysis of US States	2018	In the US, over 400 state and local incentives have been issued to increase the adoption of plug-in electric vehicles (PEVs) since 2008. This article quantifies the influence of key incentives and enabling factors like charging infrastructure and receptive demographics on PEV adoption. The study focuses on three central questions. First, do consumers respond to certain types of state level vehicl…	FALSE	FALSE	FALSE		82988143	Narassimhan (2018)	The role of demand-side incentives and charging infrastructure on plug-in electric vehicle adoption: analysis of US States	2018	In the US, over 400 state and local incentives have been issued to increase the adoption of plug-in electric vehicles (PEVs) since 2008. This article quantifies the influence of key incentives and enabling factors like charging infrastructure and receptive demographics on PEV adoption. The study focuses on three central questions. First, do consumers respond to certain types of state level vehicl…	0.9	0.8	The study focuses on the primary research question and meets the eligibility criteria for the review. The abstract provides clear information on the study design, intervention, and outcomes. However, the certainty is slightly lower due to the limited information provided on the specific methods used in the study.	Done	OK			TRUE	TRUE	TRUE	TRUE	TRUE	TRUE	TRUE	TRUE	TRUE	TRUE	FALSE			FALSE	FALSE	FALSE	FALSE	FALSE	FALSE	FALSE	FALSE	FALSE	FALSE	FALSE			TRUE
1	194	82988144	Lamedica (2023)	Power unit architecture in a high-power charging system for EVs	2023	The paper proposes a methodology to define the architecture of the power unit of a UFC (Ultra Fast Charging) station for electric vehicles (EVs), capable of reaching a power of 350 kW. The main goal is to improve the efficiency of the system defining the best configuration by a MATLAB software (BEA - Best Efficiency Architecture) developed by the authors. The software allows defining the best arc…	FALSE	FALSE	FALSE		82988144	Lamedica (2023)	Power unit architecture in a high-power charging system for EVs	2023	The paper proposes a methodology to define the architecture of the power unit of a UFC (Ultra Fast Charging) station for electric vehicles (EVs), capable of reaching a power of 350 kW. The main goal is to improve the efficiency of the system defining the best configuration by a MATLAB software (BEA - Best Efficiency Architecture) developed by the authors. The software allows defining the best arc…	0.3	0.8	The paper proposes a methodology to define the architecture of the power unit of a UFC station for EVs, but it does not explicitly state the type of charging they focus on, and it is unclear if they quantify the charging infrastructure demand for a given area or context. The study design is primary and modelling-based, which is eligible, but the focus seems to be on improving the efficiency of th…	Done	OK			TRUE	TRUE	TRUE	TRUE	FALSE	FALSE	FALSE	FALSE	FALSE	FALSE	FALSE			FALSE	FALSE	FALSE	FALSE	FALSE	FALSE	FALSE	FALSE	FALSE	FALSE	FALSE			TRUE
1	195	82988145	Kalthaus (2021)	Determinants of Electric Vehicle Diffusion in China	2021	We analyze the effect of four determinants of electric vehicle diffusion in China for a panel of 31 regions for the period 2010-2016. We analyze diffusion of four different electric vehicle types, namely battery electric cars and buses as well as plug-in hybrid electric cars and buses. System GMM panel estimation results show that total monetary subsidies have a positive effect only on the diffus…	FALSE	FALSE	FALSE		82988145	Kalthaus (2021)	Determinants of Electric Vehicle Diffusion in China	2021	We analyze the effect of four determinants of electric vehicle diffusion in China for a panel of 31 regions for the period 2010-2016. We analyze diffusion of four different electric vehicle types, namely battery electric cars and buses as well as plug-in hybrid electric cars and buses. System GMM panel estimation results show that total monetary subsidies have a positive effect only on the diffus…	0.8	0.9	The study seems to address the primary and secondary research questions and meets the eligibility criteria. The study analyzes the determinants of electric vehicle diffusion in China, including the effect of subsidies, ownership policies, availability of public charging infrastructure, and local environmental conditions. The study also analyzes the diffusion of different types of electric vehicle…	Done	OK			TRUE	TRUE	TRUE	TRUE	TRUE	TRUE	TRUE	TRUE	TRUE	FALSE	FALSE			FALSE	FALSE	FALSE	FALSE	FALSE	FALSE	FALSE	FALSE	FALSE	FALSE	FALSE			TRUE
1	196	82988146	Ahmad (2018)	A Review of the Electric Vehicle Charging Techniques, Standards, Progression and Evolution of EV Technologies in Germany	2018	Electric Vehicle development has been adopted as one of the national policies by the German Government as the country desires to reduce carbon emissions and address energy problem. Germany has invested a lot in the EV development. Since the launch of National Platform Electromobility in 2010 there has been continuous development in EV industry of Germany. In this paper, first the EV charging tech…	FALSE	FALSE	FALSE		82988146	Ahmad (2018)	A Review of the Electric Vehicle Charging Techniques, Standards, Progression and Evolution of EV Technologies in Germany	2018	Electric Vehicle development has been adopted as one of the national policies by the German Government as the country desires to reduce carbon emissions and address energy problem. Germany has invested a lot in the EV development. Since the launch of National Platform Electromobility in 2010 there has been continuous development in EV industry of Germany. In this paper, first the EV charging tech…	0.3	0.8	While the paper discusses EV charging technologies and standards, it does not explicitly focus on charging infrastructure needs for different types of vehicles and user needs, which is the primary question of the review. The paper may provide some information on the secondary questions, but it is uncertain how much information it will provide.	Done	OK			TRUE	TRUE	TRUE	TRUE	FALSE	FALSE	FALSE	FALSE	FALSE	FALSE	FALSE			FALSE	FALSE	FALSE	FALSE	FALSE	FALSE	FALSE	FALSE	FALSE	FALSE	FALSE			TRUE
1	197	82988147	Tao (2021)	Review of optimized layout of electric vehicle charging infrastructures	2021	Electric vehicle is a kind of new energy vehicle which uses batteries as energy supply unit. A huge gap in charging infrastructures will be created by the expansion of electric vehicles. The effectiveness and rationality of charging facilities will directly affect the convenience and economy of the users, as well as the safe operation of the power grid. Three types of charging facilities: chargin…	FALSE	FALSE	FALSE		82988147	Tao (2021)	Review of optimized layout of electric vehicle charging infrastructures	2021	Electric vehicle is a kind of new energy vehicle which uses batteries as energy supply unit. A huge gap in charging infrastructures will be created by the expansion of electric vehicles. The effectiveness and rationality of charging facilities will directly affect the convenience and economy of the users, as well as the safe operation of the power grid. Three types of charging facilities: chargin…	0.6	0.8	The title and abstract suggest that the paper focuses on the optimized layout of electric vehicle charging infrastructures, which is relevant to the primary review question. The abstract mentions the different types of charging facilities and the research status of determining charging demand points, which are relevant to the eligibility criteria. However, the abstract does not explicitly state t…	Done	OK			TRUE	TRUE	TRUE	TRUE	TRUE	TRUE	TRUE	FALSE	FALSE	FALSE	FALSE			FALSE	FALSE	FALSE	FALSE	FALSE	FALSE	FALSE	FALSE	FALSE	FALSE	FALSE			TRUE
1	198	82988148	Design, simulation and... (Khalid)	Design, simulation and analysis of a fast charging station for electric vehicles		With the advent of Electric Vehicles into existence, there is a need to develop a significantly charging infrastructure that will make electric cars more attractive and lead to higher adoption rates. In light of the increasing demand for EVs, there is a need to develop a fast-charging station that cuts back on the charging time and hence overcome range anxiety. Fast charging stations are capable …	FALSE	FALSE	FALSE		82988148	Design, simulation and... (Khalid)	Design, simulation and analysis of a fast charging station for electric vehicles		With the advent of Electric Vehicles into existence, there is a need to develop a significantly charging infrastructure that will make electric cars more attractive and lead to higher adoption rates. In light of the increasing demand for EVs, there is a need to develop a fast-charging station that cuts back on the charging time and hence overcome range anxiety. Fast charging stations are capable …	0.3	0.8	The paper seems to focus on the design and analysis of a fast charging station for electric vehicles, which is not directly related to the primary review question of charging infrastructure needs across different types of vehicles and users. However, the paper may provide some insights into the technical aspects of charging infrastructure and the impact of charging on battery resistance. The cert…	Done	OK			TRUE	TRUE	TRUE	TRUE	FALSE	FALSE	FALSE	FALSE	FALSE	FALSE	FALSE			FALSE	FALSE	FALSE	FALSE	FALSE	FALSE	FALSE	FALSE	FALSE	FALSE	FALSE			TRUE
1	199	82988149	Gusrialdi (2017)	Distributed Scheduling and Cooperative Control for Charging of Electric Vehicles at Highway Service Stations	2017	The increasing number of electric vehicles (EVs) on highways calls for the installment of adequate charging infrastructure. Since charging infrastructure has limited capacity, EVs need to wait at a charging station to get charged, and their waiting times may differ significantly from one location to another. This paper aims at developing a strategy to coordinate the queues among the charging stat…	FALSE	FALSE	FALSE		82988149	Gusrialdi (2017)	Distributed Scheduling and Cooperative Control for Charging of Electric Vehicles at Highway Service Stations	2017	The increasing number of electric vehicles (EVs) on highways calls for the installment of adequate charging infrastructure. Since charging infrastructure has limited capacity, EVs need to wait at a charging station to get charged, and their waiting times may differ significantly from one location to another. This paper aims at developing a strategy to coordinate the queues among the charging stat…	0.8	0.9	The paper seems to focus on developing a strategy to coordinate queues among charging stations to avoid excessively long waiting times for EVs. The paper also mentions the use of a distributed algorithm and decision-making policy to influence the aggregate number of EVs entering any given service station. The paper seems to meet the eligibility criteria, but more information is needed to make a f…	Done	OK			TRUE	TRUE	TRUE	TRUE	TRUE	TRUE	TRUE	TRUE	TRUE	FALSE	FALSE			FALSE	FALSE	FALSE	FALSE	FALSE	FALSE	FALSE	FALSE	FALSE	FALSE	FALSE			TRUE
1	200	82988150	Wang (2023)	An IoT-Enabled Stochastic Operation Management Framework for Smart Grids	2023	The idea of Internet of Things (IoT) has revolutionized the smart grids by providing the opportunity for remote control and monitoring of the distributed generations (DGs), switches, renewable sources and electrical loads. This study investigates the smart grid concept along with IoT in the automation and optimal energy management of these grids incorporating the high uncertainties of the renewab…	FALSE	FALSE	FALSE		82988150	Wang (2023)	An IoT-Enabled Stochastic Operation Management Framework for Smart Grids	2023	The idea of Internet of Things (IoT) has revolutionized the smart grids by providing the opportunity for remote control and monitoring of the distributed generations (DGs), switches, renewable sources and electrical loads. This study investigates the smart grid concept along with IoT in the automation and optimal energy management of these grids incorporating the high uncertainties of the renewab…	0.3	0.8	The study investigates the use of IoT in smart grids and proposes a stochastic operation management framework for optimal energy management. While the study is related to energy management, it does not specifically focus on charging infrastructure needs for different types of vehicles and user needs, which is the primary question of the review. However, the study may provide some insights into th…	Done	OK			TRUE	TRUE	TRUE	TRUE	FALSE	FALSE	FALSE	FALSE	FALSE	FALSE	FALSE			FALSE	FALSE	FALSE	FALSE	FALSE	FALSE	FALSE	FALSE	FALSE	FALSE	FALSE			TRUE
1	201	82988151	Wenig (2019)	Battery versus infrastructure: Tradeoffs between battery capacity and charging infrastructure for plug-in hybrid electric vehicles	2019	Battery systems and charging infrastructures are essential, cost intense, and partly interchangeable building blocks of electric mobility. Although both building blocks are expected to develop favorably in the coming years, their current limitations hinder the adoption of electric vehicles. As their advancement competes for limited resources, it is of interest to quantify the trade-offs between b…	FALSE	FALSE	FALSE		82988151	Wenig (2019)	Battery versus infrastructure: Tradeoffs between battery capacity and charging infrastructure for plug-in hybrid electric vehicles	2019	Battery systems and charging infrastructures are essential, cost intense, and partly interchangeable building blocks of electric mobility. Although both building blocks are expected to develop favorably in the coming years, their current limitations hinder the adoption of electric vehicles. As their advancement competes for limited resources, it is of interest to quantify the trade-offs between b…	0.8	0.9	The study seems to focus on the trade-offs between battery capacity and charging infrastructure improvements for electric vehicles, which is relevant to the primary review question. The study also includes different types of vehicles and charging strategies, which are eligible interventions. However, it is unclear if the study explicitly quantifies the charging infrastructure need for different v…	Done	OK			TRUE	TRUE	TRUE	TRUE	TRUE	TRUE	TRUE	TRUE	TRUE	FALSE	FALSE			FALSE	FALSE	FALSE	FALSE	FALSE	FALSE	FALSE	FALSE	FALSE	FALSE	FALSE			TRUE
1	202	82988152	Donmez (2022)	The mixed fleet vehicle routing problem with partial recharging by multiple chargers: Mathematical model and adaptive large neighborhood search	2022	We introduce the Mixed Fleet Vehicle Routing Problem with Time Windows and Partial Recharging by Multiple Chargers (MF-VRP-MC). It composes of electric and internal combustion vehicles, and consolidates several aspects in a comprehensive unique model. The MF-VRP-MC considers travelled distance and carried load on vehicles in both emission and energy con-sumption functions. It deals with the minim…	FALSE	FALSE	FALSE		82988152	Donmez (2022)	The mixed fleet vehicle routing problem with partial recharging by multiple chargers: Mathematical model and adaptive large neighborhood search	2022	We introduce the Mixed Fleet Vehicle Routing Problem with Time Windows and Partial Recharging by Multiple Chargers (MF-VRP-MC). It composes of electric and internal combustion vehicles, and consolidates several aspects in a comprehensive unique model. The MF-VRP-MC considers travelled distance and carried load on vehicles in both emission and energy con-sumption functions. It deals with the minim…	0.3	0.8	The title and abstract mention a vehicle routing problem that includes electric vehicles and charging infrastructure, but it is not clear if the study addresses the specific research questions and eligibility criteria outlined for the systematic review. The abstract mentions a mathematical programming formulation and an algorithm to solve the problem, which suggests a primary research study. Howe…	Done	OK			TRUE	TRUE	TRUE	TRUE	FALSE	FALSE	FALSE	FALSE	FALSE	FALSE	FALSE			FALSE	FALSE	FALSE	FALSE	FALSE	FALSE	FALSE	FALSE	FALSE	FALSE	FALSE			TRUE
1	203	82988153	Huang (2021)	Agent-based modelling for market acceptance of electric vehicles: Evidence from China	2021	Inadequate consumer adoption has become a major obstacle to the diffusion of electric vehicles. Understanding and interfering with decision-making of these consumers may be the key to the acceptance of electric vehicles. In this study, an improved agent-based modelling is proposed to simulate the market acceptance of electric vehicles under multi-policy scenarios. The logic of consumer decision-m…	FALSE	FALSE	FALSE		82988153	Huang (2021)	Agent-based modelling for market acceptance of electric vehicles: Evidence from China	2021	Inadequate consumer adoption has become a major obstacle to the diffusion of electric vehicles. Understanding and interfering with decision-making of these consumers may be the key to the acceptance of electric vehicles. In this study, an improved agent-based modelling is proposed to simulate the market acceptance of electric vehicles under multi-policy scenarios. The logic of consumer decision-m…	0.8	0.9	The study seems to focus on the market acceptance of electric vehicles and the impact of government subsidies and charging facilities on consumer decision-making. The study design seems to be a modelling study, which is eligible for inclusion in the review. However, it is unclear whether the study explicitly quantifies the charging infrastructure demand for different vehicle types and user groups…	Done	OK			TRUE	TRUE	TRUE	TRUE	TRUE	TRUE	TRUE	TRUE	TRUE	FALSE	FALSE			FALSE	FALSE	FALSE	FALSE	FALSE	FALSE	FALSE	FALSE	FALSE	FALSE	FALSE			TRUE
1	204	82988154	Davidov (2017)	Stochastic expansion planning of the electric-drive vehicle charging infrastructure	2017	This paper presents a stochastic optimisation model for the long-term expansion planning of the electric vehicle charging infrastructure based on the minimisation of the charging station overall costs subjected to the charging reliability and the requested Quality of Service. In fact, an earlier deterministic optimisation, model is upgraded to a stochastic model due to the stochastic nature of th…	FALSE	FALSE	FALSE		82988154	Davidov (2017)	Stochastic expansion planning of the electric-drive vehicle charging infrastructure	2017	This paper presents a stochastic optimisation model for the long-term expansion planning of the electric vehicle charging infrastructure based on the minimisation of the charging station overall costs subjected to the charging reliability and the requested Quality of Service. In fact, an earlier deterministic optimisation, model is upgraded to a stochastic model due to the stochastic nature of th…	0.9	0.8	The title and abstract indicate that the paper presents a stochastic optimisation model for the long-term expansion planning of the electric vehicle charging infrastructure. The paper seems to focus on the charging infrastructure needs for different types of electric vehicles and the overall costs for different charging technology types. The paper meets the eligibility criteria and seems relevant…	Done	OK			TRUE	TRUE	TRUE	TRUE	TRUE	TRUE	TRUE	TRUE	TRUE	TRUE	FALSE			FALSE	FALSE	FALSE	FALSE	FALSE	FALSE	FALSE	FALSE	FALSE	FALSE	FALSE			TRUE
1	205	82988155	Ahkamiraad (2018)	An Agent-Based Model for Zip-Code Level Diffusion of Electric Vehicles and Electricity Consumption in New York City	2018	Current power grids in many countries are not fully prepared for high electric vehicle (EV) penetration, and there is evidence that the construction of additional grid capacity is constantly outpaced by EV diffusion. If this situation continues, then it will compromise grid reliability and cause problems such as system overload, voltage and frequency fluctuations, and power losses. This is especi…	FALSE	FALSE	FALSE		82988155	Ahkamiraad (2018)	An Agent-Based Model for Zip-Code Level Diffusion of Electric Vehicles and Electricity Consumption in New York City	2018	Current power grids in many countries are not fully prepared for high electric vehicle (EV) penetration, and there is evidence that the construction of additional grid capacity is constantly outpaced by EV diffusion. If this situation continues, then it will compromise grid reliability and cause problems such as system overload, voltage and frequency fluctuations, and power losses. This is especi…	0.8	0.9	The study seems to address the primary and secondary research questions, as it focuses on the charging infrastructure needs for EVs in a densely populated area. The study design is modelling, which is eligible. However, it is unclear if the study explicitly states the type of charging they focus on, which is an eligibility criterion. The certainty is high as the abstract provides detailed informa…	Done	OK			TRUE	TRUE	TRUE	TRUE	TRUE	TRUE	TRUE	TRUE	TRUE	FALSE	FALSE			FALSE	FALSE	FALSE	FALSE	FALSE	FALSE	FALSE	FALSE	FALSE	FALSE	FALSE			TRUE
1	206	82988156	Lemme (2019)	Optimization model to assess electric vehicles as an alternative for fleet composition in station-based car sharing systems	2019	Electromobility can be one of many solutions to the environmental challenge facing society nowadays, and the dissemination of policies towards the adoption of electric vehicles (EVs) urges the development of studies to assess their actual benefits in contrast to both conventional and other alternative technologies. This work proposes an optimization model to evaluate the influence of the selected…	FALSE	FALSE	FALSE		82988156	Lemme (2019)	Optimization model to assess electric vehicles as an alternative for fleet composition in station-based car sharing systems	2019	Electromobility can be one of many solutions to the environmental challenge facing society nowadays, and the dissemination of policies towards the adoption of electric vehicles (EVs) urges the development of studies to assess their actual benefits in contrast to both conventional and other alternative technologies. This work proposes an optimization model to evaluate the influence of the selected…	0.7	0.8	The title and abstract suggest that the study evaluates the influence of different vehicle technologies and optimal fleet composition for small-scale car sharing. The study seems to focus on economic and environmental dimensions of different vehicle technologies, including electric vehicles. The study design and outcomes seem to fit the eligibility criteria, but more information is needed to asse…	Done	OK			TRUE	TRUE	TRUE	TRUE	TRUE	TRUE	TRUE	TRUE	FALSE	FALSE	FALSE			FALSE	FALSE	FALSE	FALSE	FALSE	FALSE	FALSE	FALSE	FALSE	FALSE	FALSE			TRUE
1	207	82988157	Rubino (2017)	Review on plug-in electric vehicle charging architectures integrated with distributed energy sources for sustainable mobility	2017	In this review, the aim is to present a complete outlook for innovative charging infrastructures. In a real smart grid scenario, these infrastructures are candidates to support the integration of electric and hybrid mobility with distributed energy sources. In this paper, at the outset, an analysis of the scientific and technical literature about main international standards and classifications h…	FALSE	FALSE	FALSE		82988157	Rubino (2017)	Review on plug-in electric vehicle charging architectures integrated with distributed energy sources for sustainable mobility	2017	In this review, the aim is to present a complete outlook for innovative charging infrastructures. In a real smart grid scenario, these infrastructures are candidates to support the integration of electric and hybrid mobility with distributed energy sources. In this paper, at the outset, an analysis of the scientific and technical literature about main international standards and classifications h…	0.8	0.9	The title and abstract suggest that the paper is likely to provide a comprehensive review of innovative charging infrastructures for electric and hybrid vehicles, including both stationary and dynamic inductive charging systems. The paper also appears to cover a wide range of applications, technical experiences, and international pilot projects. However, it is unclear whether the paper specifical…	Done	OK			TRUE	TRUE	TRUE	TRUE	TRUE	TRUE	TRUE	TRUE	TRUE	FALSE	FALSE			FALSE	FALSE	FALSE	FALSE	FALSE	FALSE	FALSE	FALSE	FALSE	FALSE	FALSE			TRUE
1	208	82988158	Gai (2019)	Marginal Greenhouse Gas Emissions of Ontario's Electricity System and the Implications of Electric Vehicle Charging	2019	To estimate greenhouse gas (GHG) emission reductions of electric vehicles (EVs) deployment, it is important to account for emissions from electricity generation. Since such emissions change according to temporal patterns of electricity generation and EV charging, this study operationalizes the concept of marginal emission factors (MEFs) and uses person-level travel activity data to simulate charg…	FALSE	FALSE	FALSE		82988158	Gai (2019)	Marginal Greenhouse Gas Emissions of Ontario's Electricity System and the Implications of Electric Vehicle Charging	2019	To estimate greenhouse gas (GHG) emission reductions of electric vehicles (EVs) deployment, it is important to account for emissions from electricity generation. Since such emissions change according to temporal patterns of electricity generation and EV charging, this study operationalizes the concept of marginal emission factors (MEFs) and uses person-level travel activity data to simulate charg…	1	0.9	The study directly addresses the primary research question and meets all eligibility criteria. The abstract provides a clear description of the study design, methods, and results, indicating a high likelihood of inclusion in the review.	Done	OK			TRUE	TRUE	TRUE	TRUE	TRUE	TRUE	TRUE	TRUE	TRUE	TRUE	TRUE			FALSE	FALSE	FALSE	FALSE	FALSE	FALSE	FALSE	FALSE	FALSE	FALSE	FALSE			TRUE
1	209	82988159	Aghajani (2017)	A cooperative game theoretic analysis of electric vehicles parking lot in smart grid	2017	Plug-in Hybrid Electric Vehicles (PHEVs) play a major role in decreasing amount of fossil fuels led by transportation system. PHEVs in both Grid-to-Vehicle (G2V) and Vehicle-to-Grid (V2G) modes can effect on the power market. In order to diminish potential challenges related to these effects, various methods like developing optimal charging strategies for the connected PHEVs and managing energy e…	FALSE	FALSE	FALSE		82988159	Aghajani (2017)	A cooperative game theoretic analysis of electric vehicles parking lot in smart grid	2017	Plug-in Hybrid Electric Vehicles (PHEVs) play a major role in decreasing amount of fossil fuels led by transportation system. PHEVs in both Grid-to-Vehicle (G2V) and Vehicle-to-Grid (V2G) modes can effect on the power market. In order to diminish potential challenges related to these effects, various methods like developing optimal charging strategies for the connected PHEVs and managing energy e…	0.3	0.8	The paper focuses on optimal charging strategies and energy exchange management for PHEVs in parking lots, which is not directly related to the primary review question of charging infrastructure needs for different types of vehicles and users. However, the paper may provide some insights into the charging/discharging price determination and the impact of price uncertainty on utilities' profit. Th…	Done	OK			TRUE	TRUE	TRUE	TRUE	FALSE	FALSE	FALSE	FALSE	FALSE	FALSE	FALSE			FALSE	FALSE	FALSE	FALSE	FALSE	FALSE	FALSE	FALSE	FALSE	FALSE	FALSE			TRUE
1	210	82988160	Yang (2022)	Sustainable Electric Vehicle Batteries for a Sustainable World: Perspectives on Battery Cathodes, Environment, Supply Chain, Manufacturing, Life Cycle, and Policy	2022	Li-ion batteries (LIBs) can reduce carbon emissions by powering electric vehicles (EVs) and promoting renewable energy development with grid-scale energy storage. However, LIB production and electricity generation still heavily rely on fossil fuels at present, resulting in major environmental concerns. Are LIBs as environmentally friendly and sustainable as expected at the current stage? In the p…	FALSE	FALSE	FALSE		82988160	Yang (2022)	Sustainable Electric Vehicle Batteries for a Sustainable World: Perspectives on Battery Cathodes, Environment, Supply Chain, Manufacturing, Life Cycle, and Policy	2022	Li-ion batteries (LIBs) can reduce carbon emissions by powering electric vehicles (EVs) and promoting renewable energy development with grid-scale energy storage. However, LIB production and electricity generation still heavily rely on fossil fuels at present, resulting in major environmental concerns. Are LIBs as environmentally friendly and sustainable as expected at the current stage? In the p…	0.9	0.8	The title and abstract clearly indicate that the paper is focused on sustainable electric vehicle batteries and their impact on the environment. The paper also discusses the manufacturing, recycling, and policy aspects of the batteries. The eligibility criteria are well-matched, and the paper seems to be a good fit for the review. However, the certainty is not very high as the abstract does not p…	Done	OK			TRUE	TRUE	TRUE	TRUE	TRUE	TRUE	TRUE	TRUE	TRUE	TRUE	FALSE			FALSE	FALSE	FALSE	FALSE	FALSE	FALSE	FALSE	FALSE	FALSE	FALSE	FALSE			TRUE
1	211	82988161	Xue (2021)	Impact of Incentive Policies and Other Socio-Economic Factors on Electric Vehicle Market Share: A Panel Data Analysis from the 20 Countries	2021	Under the strong support of policies and incentives, the global electric vehicle (EV) market has been developing rapidly. However, in the context of the overall EV market boom, the promotion policies and incentives for consumers to adopt EVs differ from country to country. It is worth exploring the key factors that affect market share and adoption of EVs, such as incentives, policies, and additio…	FALSE	FALSE	FALSE		82988161	Xue (2021)	Impact of Incentive Policies and Other Socio-Economic Factors on Electric Vehicle Market Share: A Panel Data Analysis from the 20 Countries	2021	Under the strong support of policies and incentives, the global electric vehicle (EV) market has been developing rapidly. However, in the context of the overall EV market boom, the promotion policies and incentives for consumers to adopt EVs differ from country to country. It is worth exploring the key factors that affect market share and adoption of EVs, such as incentives, policies, and additio…	0.8	0.9	The study seems to be relevant to the review question as it explores the factors affecting the adoption of EVs, including policies and socio-economic factors. The study design is also eligible as it is a primary research study using panel data analysis. However, it is unclear if the study specifically quantifies the charging infrastructure demand for different vehicle types and user groups, which…	Done	OK			TRUE	TRUE	TRUE	TRUE	TRUE	TRUE	TRUE	TRUE	TRUE	FALSE	FALSE			FALSE	FALSE	FALSE	FALSE	FALSE	FALSE	FALSE	FALSE	FALSE	FALSE	FALSE			TRUE
1	212	82988162	Contestabile (2017)	Will current electric vehicle policy lead to cost-effective electrification of passenger car transport?	2017	Encouraged by the falling cost of batteries, electric vehicle (EV) policy today focuses on expediting electrification, paying comparatively little attention to the cost of the particular type of EVs and charging infrastructure deployed. This paper argues that, due to its strong influence on EV innovation paths, EV policy could be better designed if it paid more attention to cost and technology de…	FALSE	FALSE	FALSE		82988162	Contestabile (2017)	Will current electric vehicle policy lead to cost-effective electrification of passenger car transport?	2017	Encouraged by the falling cost of batteries, electric vehicle (EV) policy today focuses on expediting electrification, paying comparatively little attention to the cost of the particular type of EVs and charging infrastructure deployed. This paper argues that, due to its strong influence on EV innovation paths, EV policy could be better designed if it paid more attention to cost and technology de…	0.8	0.9	The paper seems to address the primary and secondary questions of the review, as it discusses the cost-effectiveness of different types of EVs and charging infrastructure. The eligibility criteria are also met, as the paper focuses on passenger cars and examines the policy in the UK and California. However, the paper does not explicitly state the charging infrastructure needs for different types …	Done	OK			TRUE	TRUE	TRUE	TRUE	TRUE	TRUE	TRUE	TRUE	TRUE	FALSE	FALSE			FALSE	FALSE	FALSE	FALSE	FALSE	FALSE	FALSE	FALSE	FALSE	FALSE	FALSE			TRUE
1	213	82988163	Chakraborty (2019)	Demand drivers for charging infrastructure-charging behavior of plug-in electric vehicle commuters	2019	The public as well as the private sector that includes automakers and charging network companies are increasingly investing in building charging infrastructure to encourage the adoption and use of plug-in electric vehicles (PEVs) as well as to ensure that current facilities are not congested. However, building infrastructure is costly and, like road congestion, when there is significant uptake of…	FALSE	FALSE	FALSE		82988163	Chakraborty (2019)	Demand drivers for charging infrastructure-charging behavior of plug-in electric vehicle commuters	2019	The public as well as the private sector that includes automakers and charging network companies are increasingly investing in building charging infrastructure to encourage the adoption and use of plug-in electric vehicles (PEVs) as well as to ensure that current facilities are not congested. However, building infrastructure is costly and, like road congestion, when there is significant uptake of…	0.8	0.9	The study seems to focus on the demand drivers for charging infrastructure, which is relevant to the primary review question. The study also includes a large sample size and considers various factors that influence the choice of charging location. However, it is unclear if the study explicitly quantifies the charging infrastructure need for a given area or context, which is an eligibility criteri…	Done	OK			TRUE	TRUE	TRUE	TRUE	TRUE	TRUE	TRUE	TRUE	TRUE	FALSE	FALSE			FALSE	FALSE	FALSE	FALSE	FALSE	FALSE	FALSE	FALSE	FALSE	FALSE	FALSE			TRUE
1	214	82988164	Khan (2018)	A Comprehensive Review on Level 2 Charging System for Electric Vehicles	2018	The commercialized deployment and fast adoption of electrified transportation system, i.e. electric vehicles (EVs) and plug-in hybrid-electric vehicles (PHEVs) necessitate the fast, reliable and economical electric vehicle supply equipment (EVSE) infrastructure (i.e. EV chargers). As a matter of fact, EVs are the best supplement of ICEVs due to their energy efficient and environmentally friendly …	FALSE	FALSE	FALSE		82988164	Khan (2018)	A Comprehensive Review on Level 2 Charging System for Electric Vehicles	2018	The commercialized deployment and fast adoption of electrified transportation system, i.e. electric vehicles (EVs) and plug-in hybrid-electric vehicles (PHEVs) necessitate the fast, reliable and economical electric vehicle supply equipment (EVSE) infrastructure (i.e. EV chargers). As a matter of fact, EVs are the best supplement of ICEVs due to their energy efficient and environmentally friendly …	0.7	0.8	The title and abstract suggest that the paper focuses on Level 2 charging technologies for EVs and their sustainable deployment, characteristics, and standards available in the open literature, as well as sustainable smart grid interaction and potential safety measures. While the paper may provide some information on charging infrastructure needs, it is not clear if it specifically addresses the …	Done	OK			TRUE	TRUE	TRUE	TRUE	TRUE	TRUE	TRUE	TRUE	FALSE	FALSE	FALSE			FALSE	FALSE	FALSE	FALSE	FALSE	FALSE	FALSE	FALSE	FALSE	FALSE	FALSE			TRUE
1	215	82988165	Ahmadi (2019)	Power quality improvement in smart grids using electric vehicles: a review	2019	The global warming problem together with the environmental issues has already pushed the governments to replace the conventional fossil-fuel vehicles with electric vehicles (EVs) having less emission. This replacement has led to adding a huge number of EVs with the capability of connecting to the grid. It is noted that the presence of such vehicles may introduce several challenges to the electric…	FALSE	FALSE	FALSE		82988165	Ahmadi (2019)	Power quality improvement in smart grids using electric vehicles: a review	2019	The global warming problem together with the environmental issues has already pushed the governments to replace the conventional fossil-fuel vehicles with electric vehicles (EVs) having less emission. This replacement has led to adding a huge number of EVs with the capability of connecting to the grid. It is noted that the presence of such vehicles may introduce several challenges to the electric…	0.6	0.8	The title and abstract suggest that the paper is about power quality improvement in smart grids using electric vehicles. The abstract mentions that the study investigates and reviews the challenges brought to the electrical networks by EVs, and proposes solutions to deal with these challenges. However, it is unclear whether the paper specifically addresses the primary review question of what evid…	Done	OK			TRUE	TRUE	TRUE	TRUE	TRUE	TRUE	TRUE	FALSE	FALSE	FALSE	FALSE			FALSE	FALSE	FALSE	FALSE	FALSE	FALSE	FALSE	FALSE	FALSE	FALSE	FALSE			TRUE
1	216	82988166	Xing (2020)	Optimal range of plug-in electric vehicles in Beijing and Shanghai	2020	Both China's national subsidy policies for plug-in electric vehicles (PEVs) purchasers and passenger cars corporate average fuel consumption and new vehicle credit regulation (dual-credit policy) favor long-range 300+ km battery electric vehicles (BEVs) and 80+ km plug-in hybrid electric vehicles (PHEVs). However, these electric vehicles tend to have lower energy efficiency and higher purchase an…	FALSE	FALSE	FALSE		82988166	Xing (2020)	Optimal range of plug-in electric vehicles in Beijing and Shanghai	2020	Both China's national subsidy policies for plug-in electric vehicles (PEVs) purchasers and passenger cars corporate average fuel consumption and new vehicle credit regulation (dual-credit policy) favor long-range 300+ km battery electric vehicles (BEVs) and 80+ km plug-in hybrid electric vehicles (PHEVs). However, these electric vehicles tend to have lower energy efficiency and higher purchase an…	0.8	0.9	The study seems to be relevant to the primary question of the review, as it provides evidence on the optimal range of BEVs and PHEVs in two major cities in China. The study also seems to meet the eligibility criteria, as it focuses on charging infrastructure needs for different types of vehicles and user groups. However, further assessment is needed to determine if the study meets all the eligibi…	Done	OK			TRUE	TRUE	TRUE	TRUE	TRUE	TRUE	TRUE	TRUE	TRUE	FALSE	FALSE			FALSE	FALSE	FALSE	FALSE	FALSE	FALSE	FALSE	FALSE	FALSE	FALSE	FALSE			TRUE
1	217	82988167	Barnawi (2023)	Path Planning for Energy Management of Smart Maritime Electric Vehicles: A Blockchain-Based Solution	2023	Vehicle-to-grid (V2G) technology is used in the modern eco-friendly environment for demand response management. It helps in reducing the carbon footprints in the environment. However, security and privacy of the information exchange between different entities are significant concerns keeping in view of the information exchange via an open channel, i.e., Internet among different entities such as p…	FALSE	FALSE	FALSE		82988167	Barnawi (2023)	Path Planning for Energy Management of Smart Maritime Electric Vehicles: A Blockchain-Based Solution	2023	Vehicle-to-grid (V2G) technology is used in the modern eco-friendly environment for demand response management. It helps in reducing the carbon footprints in the environment. However, security and privacy of the information exchange between different entities are significant concerns keeping in view of the information exchange via an open channel, i.e., Internet among different entities such as p…	0.2	0.8	The paper focuses on blockchain-based demand response management for efficient energy trading between EVs and CSs, which is not directly related to the primary review question of charging infrastructure needs across different types of vehicles and users. While the paper does mention charging infrastructure, it is not the main focus of the study.	Done	OK			TRUE	TRUE	TRUE	FALSE	FALSE	FALSE	FALSE	FALSE	FALSE	FALSE	FALSE			FALSE	FALSE	FALSE	FALSE	FALSE	FALSE	FALSE	FALSE	FALSE	FALSE	FALSE			TRUE
1	218	82988168	Costa (2021)	Technical study of hybrid PV/BESS system for charging station of the Electric Mobility Laboratory of the University of Campinas	2021	The use of electric vehicles for public and private transport purposes is a worldwide trend. Motivated by the benefits related to the reduction of environmental impacts, laws have instituted a limitation on the production and commercialization of fossil-powered vehicles in the coming decades. Despite the benefits, electric vehicles add load to the grid and need a sustainable energy solution to av…	FALSE	FALSE	FALSE		82988168	Costa (2021)	Technical study of hybrid PV/BESS system for charging station of the Electric Mobility Laboratory of the University of Campinas	2021	The use of electric vehicles for public and private transport purposes is a worldwide trend. Motivated by the benefits related to the reduction of environmental impacts, laws have instituted a limitation on the production and commercialization of fossil-powered vehicles in the coming decades. Despite the benefits, electric vehicles add load to the grid and need a sustainable energy solution to av…	0.7	0.8	The title and abstract suggest that the study investigates the technical feasibility of a hybrid energy system to power an electric bus charging station using renewable energy sources. The study seems to fit the eligibility criteria as it focuses on charging infrastructure need estimations for different vehicle types and user groups, and it is a primary research study. However, more information i…	Done	OK			TRUE	TRUE	TRUE	TRUE	TRUE	TRUE	TRUE	TRUE	FALSE	FALSE	FALSE			FALSE	FALSE	FALSE	FALSE	FALSE	FALSE	FALSE	FALSE	FALSE	FALSE	FALSE			TRUE
1	219	82988170	Sahoo (2022)	Impact of electric vehicles on optimal power dispatch of a micro-grid in competitive electric market	2022	In this study, for optimal power dispatch of a grid-connected micro-grid, a new stochastic model has been built up to minimize the operating cost of micro-grid that equipped with plug-in hybrid electric vehicles, renewable energy sources, and storage devices. Impact of electric vehicles on power dispatch is studied by considering its uncertainty charging characteristics. Monte-Carlo simulation is…	FALSE	FALSE	FALSE		82988170	Sahoo (2022)	Impact of electric vehicles on optimal power dispatch of a micro-grid in competitive electric market	2022	In this study, for optimal power dispatch of a grid-connected micro-grid, a new stochastic model has been built up to minimize the operating cost of micro-grid that equipped with plug-in hybrid electric vehicles, renewable energy sources, and storage devices. Impact of electric vehicles on power dispatch is studied by considering its uncertainty charging characteristics. Monte-Carlo simulation is…	0.7	0.8	The study seems to focus on the impact of electric vehicles on optimal power dispatch of a micro-grid, which is not directly related to the primary review question. However, the study does mention different charging strategies and their impact on the micro-grid, which is relevant to the review's secondary questions. The abstract lacks some details on the study design and methods used, but the lan…	Done	OK			TRUE	TRUE	TRUE	TRUE	TRUE	TRUE	TRUE	TRUE	FALSE	FALSE	FALSE			FALSE	FALSE	FALSE	FALSE	FALSE	FALSE	FALSE	FALSE	FALSE	FALSE	FALSE			TRUE
1	220	82988171	Mulholland (2018)	The cost of electrifying private transport - Evidence from an empirical consumer choice model of Ireland and Denmark	2018	There is a growing consensus that moving to a low carbon future within the transport sector will require a substantial shift away from fossil fuels toward more sustainable means of transport. A particular emphasis has been given to battery electric vehicles (BEV) and plug in hybrid electric vehicles (PHEV), with many nations investing in improving their charging infrastructure and incentivising e…	FALSE	FALSE	FALSE		82988171	Mulholland (2018)	The cost of electrifying private transport - Evidence from an empirical consumer choice model of Ireland and Denmark	2018	There is a growing consensus that moving to a low carbon future within the transport sector will require a substantial shift away from fossil fuels toward more sustainable means of transport. A particular emphasis has been given to battery electric vehicles (BEV) and plug in hybrid electric vehicles (PHEV), with many nations investing in improving their charging infrastructure and incentivising e…	0.6	0.8	The study seems to focus on the cost of electrifying private transport and the effects of subsidy retractions on the uptake of BEVs and PHEVs. While the study may provide some insights into policy measures and associated costs, it is unclear whether it specifically addresses the primary review question on charging infrastructure needs across different types of vehicles and users. Therefore, the a…	Done	OK			TRUE	TRUE	TRUE	TRUE	TRUE	TRUE	TRUE	FALSE	FALSE	FALSE	FALSE			FALSE	FALSE	FALSE	FALSE	FALSE	FALSE	FALSE	FALSE	FALSE	FALSE	FALSE			TRUE
1	221	82988172	Aglawe (2022)	State of the art and materials based characteristics in power converters for electric vehicles	2022	The most prominent challenge in Electric Vehicles (EVs) is the method for charging the batteries, as well as the expanding appeal of power necessary due to the rapid demands for electric power demanded by EVs, Hybrid Electric Vehicles (HEVs), and Plug-in Hybrid Electric Vehicles (PHEVs). The converters used in electric car charging units have been subjected to a thorough and comprehensive examina…	FALSE	FALSE	FALSE		82988172	Aglawe (2022)	State of the art and materials based characteristics in power converters for electric vehicles	2022	The most prominent challenge in Electric Vehicles (EVs) is the method for charging the batteries, as well as the expanding appeal of power necessary due to the rapid demands for electric power demanded by EVs, Hybrid Electric Vehicles (HEVs), and Plug-in Hybrid Electric Vehicles (PHEVs). The converters used in electric car charging units have been subjected to a thorough and comprehensive examina…	0.3	0.8	The article discusses power converters used in electric car charging modules, but it does not focus on charging infrastructure needs for different types of vehicles and user needs, which is the primary question of the review. The article may be relevant for the secondary question on methodological and data needs, but more information is needed to make a definitive assessment.	Done	OK			TRUE	TRUE	TRUE	TRUE	FALSE	FALSE	FALSE	FALSE	FALSE	FALSE	FALSE			FALSE	FALSE	FALSE	FALSE	FALSE	FALSE	FALSE	FALSE	FALSE	FALSE	FALSE			TRUE
1	222	82988173	Bagherzadeh (2019)	Optimal Allocation of Electric Vehicle Parking Lots to Improve Self-healing Property of Smart Grid in Islanding Mode	2019	Self-healing is one of the power system's strategies for increasing system reliability under the emergency. Self-healing property first detects the location of the fault and then by grid reconfiguration and servicing to the loads maintains the adequacy of the system. Planning the charging and discharging of electric vehicles, as well as the optimal allocation of parking lots as a distributed ener…	FALSE	FALSE	FALSE		82988173	Bagherzadeh (2019)	Optimal Allocation of Electric Vehicle Parking Lots to Improve Self-healing Property of Smart Grid in Islanding Mode	2019	Self-healing is one of the power system's strategies for increasing system reliability under the emergency. Self-healing property first detects the location of the fault and then by grid reconfiguration and servicing to the loads maintains the adequacy of the system. Planning the charging and discharging of electric vehicles, as well as the optimal allocation of parking lots as a distributed ener…	0.2	0.8	The study focuses on the optimal allocation of parking lots for electric vehicles to improve the self-healing property of the smart grid in islanding mode. While the study does mention charging infrastructure, it is not the primary focus of the research question. Additionally, the study is specific to a single location and does not address the broader questions of charging infrastructure needs ac…	Done	OK			TRUE	TRUE	TRUE	FALSE	FALSE	FALSE	FALSE	FALSE	FALSE	FALSE	FALSE			FALSE	FALSE	FALSE	FALSE	FALSE	FALSE	FALSE	FALSE	FALSE	FALSE	FALSE			TRUE
1	223	82988174	Dreier (2020)	Comparison of management strategies for the charging schedule and all-electric operation of a plug-in hybrid-electric bi-articulated bus fleet	2020	This study developed a real-time optimisation (RTO) model that uses real-world bus operation data, i.e. route-specific and time-specific driving cycles. Potentials for energy savings and all-electric operation were estimated for a plug-in hybrid-electric bi-articulated bus fleet (PLUG scenario) that can be managed according to different management strategies. Five strategies, A to E, were simulat…	FALSE	FALSE	FALSE		82988174	Dreier (2020)	Comparison of management strategies for the charging schedule and all-electric operation of a plug-in hybrid-electric bi-articulated bus fleet	2020	This study developed a real-time optimisation (RTO) model that uses real-world bus operation data, i.e. route-specific and time-specific driving cycles. Potentials for energy savings and all-electric operation were estimated for a plug-in hybrid-electric bi-articulated bus fleet (PLUG scenario) that can be managed according to different management strategies. Five strategies, A to E, were simulat…	0.7	0.8	The study seems to focus on the charging schedule and all-electric operation of a plug-in hybrid-electric bi-articulated bus fleet, which is relevant to the primary review question. The study design seems to be modelling, which is eligible. However, it is unclear whether the study covers diverse types of vehicles and user needs, which is one of the secondary questions. Therefore, the assessment i…	Done	OK			TRUE	TRUE	TRUE	TRUE	TRUE	TRUE	TRUE	TRUE	FALSE	FALSE	FALSE			FALSE	FALSE	FALSE	FALSE	FALSE	FALSE	FALSE	FALSE	FALSE	FALSE	FALSE			TRUE
1	224	82988175	Ou (2020)	Modeling charging infrastructure impact on the electric vehicle market in China	2020	The plug-in electric vehicle (PEV) is deemed as a critical technological revolution, and the governments are imposing various vehicle policies to promote its development. Meanwhile, the market success of PEVs depends on many aspects. This study integrates one's use of charging infrastructure at home, public place and workplace into the market dynamics analysis tool, New Energy and Oil Consumption…	FALSE	FALSE	FALSE		82988175	Ou (2020)	Modeling charging infrastructure impact on the electric vehicle market in China	2020	The plug-in electric vehicle (PEV) is deemed as a critical technological revolution, and the governments are imposing various vehicle policies to promote its development. Meanwhile, the market success of PEVs depends on many aspects. This study integrates one's use of charging infrastructure at home, public place and workplace into the market dynamics analysis tool, New Energy and Oil Consumption…	0.8	0.9	The study seems to focus on the impact of charging infrastructure on the electric vehicle market in China, which is relevant to the primary research question of the review. The study also seems to meet the eligibility criteria in terms of eligible populations, intervention, outcomes, and study design. However, the abstract does not provide enough information on the specific charging infrastructur…	Done	OK			TRUE	TRUE	TRUE	TRUE	TRUE	TRUE	TRUE	TRUE	TRUE	FALSE	FALSE			FALSE	FALSE	FALSE	FALSE	FALSE	FALSE	FALSE	FALSE	FALSE	FALSE	FALSE			TRUE
1	225	82988176	Morton (2018)	The spatial pattern of demand in the early market for electric vehicles: Evidence from the United Kingdom	2018	This paper reports a spatial analysis of Electric Vehicle registrations across the local authorities of the United Kingdom during the early phase of market development. Spatial autocorrelation tests are applied in order to identify any spatial organisation in registrations rates and spatial regression models are specified to consider the effect of socioeconomic, household, and transport system ch…	FALSE	FALSE	FALSE		82988176	Morton (2018)	The spatial pattern of demand in the early market for electric vehicles: Evidence from the United Kingdom	2018	This paper reports a spatial analysis of Electric Vehicle registrations across the local authorities of the United Kingdom during the early phase of market development. Spatial autocorrelation tests are applied in order to identify any spatial organisation in registrations rates and spatial regression models are specified to consider the effect of socioeconomic, household, and transport system ch…	0.8	0.9	The study seems to focus on the spatial analysis of EV registrations in the UK and the factors that affect them, including the presence of charging infrastructure. While the study does not explicitly state the type of charging infrastructure it focuses on, it does provide evidence on the varying charging infrastructure demand for different types of vehicles and user needs, which is the primary qu…	Done	OK			TRUE	TRUE	TRUE	TRUE	TRUE	TRUE	TRUE	TRUE	TRUE	FALSE	FALSE			FALSE	FALSE	FALSE	FALSE	FALSE	FALSE	FALSE	FALSE	FALSE	FALSE	FALSE			TRUE
1	226	82988177	Sun (2017)	A completive survey study on the feasibility and adaptation of EVs in Beijing, China	2017	The private motor vehicles are significantly important means of transportation in modern lifestyle, however, these also contribute to a large proportion of the total air pollution and primary energy consumption. In order to develop green transportation system, it becomes imperative to use integrated technologies to achieve reduced emissions and utilize renewable energy. Electric vehicles (EVs) ha…	FALSE	FALSE	FALSE		82988177	Sun (2017)	A completive survey study on the feasibility and adaptation of EVs in Beijing, China	2017	The private motor vehicles are significantly important means of transportation in modern lifestyle, however, these also contribute to a large proportion of the total air pollution and primary energy consumption. In order to develop green transportation system, it becomes imperative to use integrated technologies to achieve reduced emissions and utilize renewable energy. Electric vehicles (EVs) ha…	0.6	0.8	The study investigates the feasibility and adaptation of EVs in Beijing, which is relevant to the primary review question. However, the focus is on a specific city and does not provide a comprehensive synthesis of evidence on charging infrastructure needs across different types of vehicles and users. The study design is a survey, which is eligible, but the abstract does not provide enough informa…	Done	OK			TRUE	TRUE	TRUE	TRUE	TRUE	TRUE	TRUE	FALSE	FALSE	FALSE	FALSE			FALSE	FALSE	FALSE	FALSE	FALSE	FALSE	FALSE	FALSE	FALSE	FALSE	FALSE			TRUE
1	227	82988178	El-Batawy (2017)	Optimal design of secondary distribution system considering electric vehicles high-power residential fast chargers	2017	This study presents a new approach for optimally designing a secondary distribution system (SDS) considering electric vehicle (EV) charging demand and in particular the high-power fast chargers in residential dwellings. The mathematical formulations of the optimal SDS design problem, which minimises the total annual cost per customer (TACCu) taking into consideration the voltage and the distribut…	FALSE	FALSE	FALSE		82988178	El-Batawy (2017)	Optimal design of secondary distribution system considering electric vehicles high-power residential fast chargers	2017	This study presents a new approach for optimally designing a secondary distribution system (SDS) considering electric vehicle (EV) charging demand and in particular the high-power fast chargers in residential dwellings. The mathematical formulations of the optimal SDS design problem, which minimises the total annual cost per customer (TACCu) taking into consideration the voltage and the distribut…	0.8	0.9	The title and abstract suggest that the study presents a new approach for optimally designing a secondary distribution system considering electric vehicle charging demand, which is relevant to the primary review question. The study also considers different house sizes and types, which is relevant to the eligible populations. However, the abstract does not explicitly state the type of charging inf…	Done	OK			TRUE	TRUE	TRUE	TRUE	TRUE	TRUE	TRUE	TRUE	TRUE	FALSE	FALSE			FALSE	FALSE	FALSE	FALSE	FALSE	FALSE	FALSE	FALSE	FALSE	FALSE	FALSE			TRUE
1	228	82988179	Chacko (2021)	An optimized energy management system for vehicle to vehicle power transfer using micro grid charging station integrated Gridable Electric Vehicles	2021	World nations are promoting Gridable Electric Vehicles (GEVs') in the context of increasing environmental pollution. GEVs' include Plug-in Hybrid Electric vehicles (PHEVs') and Battery Electric vehicles (EVs). The increased penetration of GEVs' into the utility grid for charging, can lead to grid instability and regulation issues. The charging scenarios would be un-coordinated in countries like I…	FALSE	FALSE	FALSE		82988179	Chacko (2021)	An optimized energy management system for vehicle to vehicle power transfer using micro grid charging station integrated Gridable Electric Vehicles	2021	World nations are promoting Gridable Electric Vehicles (GEVs') in the context of increasing environmental pollution. GEVs' include Plug-in Hybrid Electric vehicles (PHEVs') and Battery Electric vehicles (EVs). The increased penetration of GEVs' into the utility grid for charging, can lead to grid instability and regulation issues. The charging scenarios would be un-coordinated in countries like I…	0.4	0.8	The paper proposes an energy management system for vehicle to vehicle power transfer using micro grid charging station integrated Gridable Electric Vehicles. While the paper discusses the regulation of an on-board Intelligent Energy Management System, it is unclear if the paper provides evidence on the varying charging infrastructure demand for diverse types of vehicles and user needs, which is t…	Done	OK			TRUE	TRUE	TRUE	TRUE	TRUE	FALSE	FALSE	FALSE	FALSE	FALSE	FALSE			FALSE	FALSE	FALSE	FALSE	FALSE	FALSE	FALSE	FALSE	FALSE	FALSE	FALSE			TRUE
1	229	82988180	Shen (2019)	Optimization models for electric vehicle service operations: A literature review	2019	Electric vehicles (EVs) are widely considered to be a solution to the problems of increasing carbon emissions and dependence on fossil fuels. However, the adoption of EVs remains sluggish due to range anxiety, long charging times, and inconvenient and insufficient charging infrastructure. Various problems with EV service operations should be addressed to overcome these challenges. This study revi…	FALSE	FALSE	FALSE		82988180	Shen (2019)	Optimization models for electric vehicle service operations: A literature review	2019	Electric vehicles (EVs) are widely considered to be a solution to the problems of increasing carbon emissions and dependence on fossil fuels. However, the adoption of EVs remains sluggish due to range anxiety, long charging times, and inconvenient and insufficient charging infrastructure. Various problems with EV service operations should be addressed to overcome these challenges. This study revi…	0.8	0.9	The title and abstract suggest that the paper reviews the state-of-the-art mathematical modeling-based literature on EV operations management, which is relevant to the primary review question. The paper also covers the theme of EV charging infrastructure planning, which is an eligible intervention. However, it is unclear whether the paper explicitly quantifies the charging infrastructure demand f…	Done	OK			TRUE	TRUE	TRUE	TRUE	TRUE	TRUE	TRUE	TRUE	TRUE	FALSE	FALSE			FALSE	FALSE	FALSE	FALSE	FALSE	FALSE	FALSE	FALSE	FALSE	FALSE	FALSE			TRUE
1	230	82988181	Haider (2019)	Identifying and bridging the attitude-behavior gap in sustainable transportation adoption	2019	Future of the automobile industry in such testing times of global climate change, ever-increasing pollution/carbon emission levels and depleting natural resources, rests in the electrification of the vehicles. The situation in developing countries like India with political and demographical challenges adding to such global crisis raises the concern of sustainable development in the transportation…	FALSE	FALSE	FALSE		82988181	Haider (2019)	Identifying and bridging the attitude-behavior gap in sustainable transportation adoption	2019	Future of the automobile industry in such testing times of global climate change, ever-increasing pollution/carbon emission levels and depleting natural resources, rests in the electrification of the vehicles. The situation in developing countries like India with political and demographical challenges adding to such global crisis raises the concern of sustainable development in the transportation…	0.7	0.8	The title and abstract suggest that the study focuses on identifying and bridging the attitude-behavior gap in sustainable transportation adoption, specifically in the context of electric vehicle adoption in India. The study seems to fit the eligibility criteria, as it focuses on barriers to EV adoption and the need for charging infrastructure. However, more information is needed to determine the…	Done	OK			TRUE	TRUE	TRUE	TRUE	TRUE	TRUE	TRUE	TRUE	FALSE	FALSE	FALSE			FALSE	FALSE	FALSE	FALSE	FALSE	FALSE	FALSE	FALSE	FALSE	FALSE	FALSE			TRUE
1	231	82988182	Ma (2020)	A deployment model of EV charging piles and its impact on EV promotion	2020	The construction of public-access electric vehicle charging piles is an important way for governments to promote electric vehicle adoption. The endogenous relationships among EVs, EV charging piles, and public attention are investigated via a panel vector autoregression model in this study to discover the current development rules and policy implications from the historical panel data in China. F…	FALSE	FALSE	FALSE		82988182	Ma (2020)	A deployment model of EV charging piles and its impact on EV promotion	2020	The construction of public-access electric vehicle charging piles is an important way for governments to promote electric vehicle adoption. The endogenous relationships among EVs, EV charging piles, and public attention are investigated via a panel vector autoregression model in this study to discover the current development rules and policy implications from the historical panel data in China. F…	0.7	0.8	The study investigates the impact of EV charging piles on EV promotion in China, which is relevant to the primary review question. The study also considers different policies related to EV charging piles, which is relevant to the secondary questions. However, the study only focuses on China, which may limit its generalizability to other contexts.	Done	OK			TRUE	TRUE	TRUE	TRUE	TRUE	TRUE	TRUE	TRUE	FALSE	FALSE	FALSE			FALSE	FALSE	FALSE	FALSE	FALSE	FALSE	FALSE	FALSE	FALSE	FALSE	FALSE			TRUE
1	232	82988183	Laha (2019)	Game Theory Based Charging Solution for Networked Electric Vehicles: A Location-Aware Approach	2019	The recent explosive adoption of electric vehicles (EVs) and plug-in hybrid EVs (PHEVs) has sparked considerable interest in academia in developing efficient charging schemes. Supported by the advanced vehicle-to-grid network, vehicles and charging stations can, respectively, make better charging and pricing decisions via real-time information sharing. In this paper, we study the charging problem…	FALSE	FALSE	FALSE		82988183	Laha (2019)	Game Theory Based Charging Solution for Networked Electric Vehicles: A Location-Aware Approach	2019	The recent explosive adoption of electric vehicles (EVs) and plug-in hybrid EVs (PHEVs) has sparked considerable interest in academia in developing efficient charging schemes. Supported by the advanced vehicle-to-grid network, vehicles and charging stations can, respectively, make better charging and pricing decisions via real-time information sharing. In this paper, we study the charging problem…	0.4	0.8	The paper proposes a game theory-based charging solution for networked electric vehicles, which considers the location factor. While the paper addresses the charging problem in an intelligent transportation system, it does not explicitly state the type of charging infrastructure it focuses on, and it is unclear whether it provides charging infrastructure need estimations for different vehicle typ…	Done	OK			TRUE	TRUE	TRUE	TRUE	TRUE	FALSE	FALSE	FALSE	FALSE	FALSE	FALSE			FALSE	FALSE	FALSE	FALSE	FALSE	FALSE	FALSE	FALSE	FALSE	FALSE	FALSE			TRUE
1	233	82988184	Mansour (2017)	Well-to-wheel assessment for informing transition strategies to low-carbon fuel-vehicles in developing countries dependent on fuel imports: A case-study of road transport in Lebanon	2017	Road transportation worldwide is undergoing a rapid transition to more sustainable alternative fuel vehicle technologies as an effective means of dealing with climate change and related challenges. Several well-to-wheel studies have been done in mostly industrialized countries to assess the environmental impacts of these technologies as compared to conventional fuel vehicles. This study is a well…	FALSE	FALSE	FALSE		82988184	Mansour (2017)	Well-to-wheel assessment for informing transition strategies to low-carbon fuel-vehicles in developing countries dependent on fuel imports: A case-study of road transport in Lebanon	2017	Road transportation worldwide is undergoing a rapid transition to more sustainable alternative fuel vehicle technologies as an effective means of dealing with climate change and related challenges. Several well-to-wheel studies have been done in mostly industrialized countries to assess the environmental impacts of these technologies as compared to conventional fuel vehicles. This study is a well…	0.8	0.9	The study seems to address the primary and secondary research questions, as it assesses the environmental impacts and economic costs of conventional and alternative fuel vehicle pathways for a developing country. The study design is a well-to-wheel assessment, which is eligible for inclusion. However, the study only focuses on Lebanon, which may limit its generalizability to other contexts.	Done	OK			TRUE	TRUE	TRUE	TRUE	TRUE	TRUE	TRUE	TRUE	TRUE	FALSE	FALSE			FALSE	FALSE	FALSE	FALSE	FALSE	FALSE	FALSE	FALSE	FALSE	FALSE	FALSE			TRUE
1	234	82988185	Jensen (2020)	A Route Choice Model for Capturing Driver Preferences When Driving Electric and Conventional Vehicles	2020	Battery Electric Vehicles (BEVs) play an important role in the needed transition away from fossil fuels and Internal Combustion Engine Vehicles (ICEVs). Although transport planning models and routing problem solutions exist for BEVs, the assumption that BEV drivers search for the shortest path while constraining energy consumption does not have any empirical basis. This study presents a study of …	FALSE	FALSE	FALSE		82988185	Jensen (2020)	A Route Choice Model for Capturing Driver Preferences When Driving Electric and Conventional Vehicles	2020	Battery Electric Vehicles (BEVs) play an important role in the needed transition away from fossil fuels and Internal Combustion Engine Vehicles (ICEVs). Although transport planning models and routing problem solutions exist for BEVs, the assumption that BEV drivers search for the shortest path while constraining energy consumption does not have any empirical basis. This study presents a study of …	0.7	0.8	The study seems to focus on the behavior of drivers when driving BEVs and ICEVs, and how this affects their route choices. While the study does not explicitly state that it aims to estimate charging infrastructure needs, it may provide insights into the factors that influence charging infrastructure demand. However, the study may not be directly relevant to the primary review question, and the ce…	Done	OK			TRUE	TRUE	TRUE	TRUE	TRUE	TRUE	TRUE	TRUE	FALSE	FALSE	FALSE			FALSE	FALSE	FALSE	FALSE	FALSE	FALSE	FALSE	FALSE	FALSE	FALSE	FALSE			TRUE
1	235	82988186	Wee (2020)	EV driver characteristics: Evidence from Hawaii	2020	Electric vehicles (EVs) offer an opportunity to dramatically decrease greenhouse gas emissions within the transport sector if fueled by renewable energy. Hawaii had been early-on considered an ideal place to launch new EVs because of the limited driving range of its island geography. Though it ranks second in new EV registrations per capita in the U.S., still the highest penetrations of EVs on th…	FALSE	FALSE	FALSE		82988186	Wee (2020)	EV driver characteristics: Evidence from Hawaii	2020	Electric vehicles (EVs) offer an opportunity to dramatically decrease greenhouse gas emissions within the transport sector if fueled by renewable energy. Hawaii had been early-on considered an ideal place to launch new EVs because of the limited driving range of its island geography. Though it ranks second in new EV registrations per capita in the U.S., still the highest penetrations of EVs on th…	0.8	0.9	The study seems to focus on the characteristics of EV drivers in Hawaii, which is not directly related to the primary review question. However, the study does provide some information on the relationship between charging infrastructure and EV registrations, which is relevant to the review question. The eligibility criteria are met, but the study is not a perfect match.	Done	OK			TRUE	TRUE	TRUE	TRUE	TRUE	TRUE	TRUE	TRUE	TRUE	FALSE	FALSE			FALSE	FALSE	FALSE	FALSE	FALSE	FALSE	FALSE	FALSE	FALSE	FALSE	FALSE			TRUE
1	236	82988187	Nahi (2021)	Optimal economic distribution of PHEVs in DLC program to alternative charging stations	2021	Optimal participation of charging stations is considered to increase the performance of smart grids. During the implementation of the direct load control (DLC) demand response program (DRP), the optimal distribution of plug-in hybrid electric vehicles (PHEVs) from primary charging stations (PCSs) to alternative or secondary charging stations (SCSs) could alleviate congestion of charging stations,…	FALSE	FALSE	FALSE		82988187	Nahi (2021)	Optimal economic distribution of PHEVs in DLC program to alternative charging stations	2021	Optimal participation of charging stations is considered to increase the performance of smart grids. During the implementation of the direct load control (DLC) demand response program (DRP), the optimal distribution of plug-in hybrid electric vehicles (PHEVs) from primary charging stations (PCSs) to alternative or secondary charging stations (SCSs) could alleviate congestion of charging stations,…	0.6	0.8	The title and abstract suggest that the study investigates the optimal distribution of PHEVs from primary charging stations to alternative charging stations to alleviate congestion and improve the performance of smart grids. The study seems to focus on economic optimization and proposes three managerial modes. However, it is unclear if the study addresses the primary review question of charging i…	Done	OK			TRUE	TRUE	TRUE	TRUE	TRUE	TRUE	TRUE	FALSE	FALSE	FALSE	FALSE			FALSE	FALSE	FALSE	FALSE	FALSE	FALSE	FALSE	FALSE	FALSE	FALSE	FALSE			TRUE
1	237	82988188	Zhuge (2021)	Integrated modelling of autonomous electric vehicle diffusion: From review to conceptual design	2021	The future Autonomous Vehicles (AVs) are likely to be electric. We started with a review of the adoption of AVs, Electric Vehicles (EVs) and Autonomous Electric Vehicles (AEVs), as well as the six associated urban sub-systems, namely transportation, land use, environment, energy, economy, and population systems, in order to find evidence about the linkages and interactions between the diffusion o…	FALSE	FALSE	FALSE		82988188	Zhuge (2021)	Integrated modelling of autonomous electric vehicle diffusion: From review to conceptual design	2021	The future Autonomous Vehicles (AVs) are likely to be electric. We started with a review of the adoption of AVs, Electric Vehicles (EVs) and Autonomous Electric Vehicles (AEVs), as well as the six associated urban sub-systems, namely transportation, land use, environment, energy, economy, and population systems, in order to find evidence about the linkages and interactions between the diffusion o…	0.6	0.8	The title and abstract suggest that the paper discusses the adoption and impacts of autonomous electric vehicles (AEVs) in an urban context. The paper also proposes an integrated urban model for AEVs. However, it is unclear if the paper specifically addresses the primary review question on charging infrastructure needs for different types of vehicles and users. The certainty is relatively high as…	Done	OK			TRUE	TRUE	TRUE	TRUE	TRUE	TRUE	TRUE	FALSE	FALSE	FALSE	FALSE			FALSE	FALSE	FALSE	FALSE	FALSE	FALSE	FALSE	FALSE	FALSE	FALSE	FALSE			TRUE
1	238	82988189	Guo (2018)	Planning of Electric Vehicle Charging Infrastructure for Urban Areas with Tight Land Supply	2018	Motivated by the development of electric vehicles (EVs), this paper addresses the planning of EV charging infrastructures (EVCIs). Considering that the optimal locations for EVCIs in most cities with a tight land supply are difficult to obtain, it is significant to study the planning of EVCIs in such cities. This paper proposes a planning method and model of EVCIs under the condition that alterna…	FALSE	FALSE	FALSE		82988189	Guo (2018)	Planning of Electric Vehicle Charging Infrastructure for Urban Areas with Tight Land Supply	2018	Motivated by the development of electric vehicles (EVs), this paper addresses the planning of EV charging infrastructures (EVCIs). Considering that the optimal locations for EVCIs in most cities with a tight land supply are difficult to obtain, it is significant to study the planning of EVCIs in such cities. This paper proposes a planning method and model of EVCIs under the condition that alterna…	0.6	0.8	The paper proposes a planning method and model of EV charging infrastructures under the condition that alternative locations of centralized charging infrastructures are known. The paper addresses the planning of EV charging infrastructures in cities with a tight land supply. The paper meets the eligibility criteria for the review, but the abstract lacks information on the specific types of vehicl…	Done	OK			TRUE	TRUE	TRUE	TRUE	TRUE	TRUE	TRUE	FALSE	FALSE	FALSE	FALSE			FALSE	FALSE	FALSE	FALSE	FALSE	FALSE	FALSE	FALSE	FALSE	FALSE	FALSE			TRUE
[truncated: 11,746 more rows]
[truncated: 66 more columns]

## Sheet: GPT-3.5-0613
																Certainty threshold	0					True Positive + False Positive. All records included by model	11984	11984	11982	11586	10668	9770	9770	7794	4613	97	0			Error given human screening after Title and Abstract screening stage													Error given human screening after Title and Abstract screening stage
		No Studies					No included in screening	No included final								AVERAGE	AVERAGE		Controll of API CALL	Controll of merged batches			GPT SCREENING TRUE = INCLUDE H1 true instead of H0													Type II Error, False Negative (FN). ChatGPT Excluded H0 not rejected, but Researcher Included. H0 was false H1 true instead. The worse error to make													Type I error, False positive (FP) ChatGPT Included. H0 rejected in favor of H1. Researcher Excluded H0 was true. Not the problematic error to make.
[truncated: 11,987 more rows]
[truncated: 66 more columns]

## Sheet: GPT-4-1106
																Certainty threshold	0					True Positive + False Positive. All records included by model	11984	10641	8565	8146	6145	5419	5419	4577	2523	378	14			Error given human screening after Title and Abstract screening stage													Error given human screening after Title and Abstract screening stage
[truncated: 11,988 more rows]
[truncated: 66 more columns]

[truncated: 3 more sheets: Records with missing abstracts, Figure 1, Figure 2]
